# Supplementary material for: Construction of a Nomogram Discriminating Malignancy-Associated Membranous Nephropathy From Idiopathic Membranous Nephropathy: A Retrospective Study
Source: Front Oncol. 2022 Jul 14;12:914092. doi: 10.3389/fonc.2022.914092 (PMC9329587; doi:10.3389/fonc.2022.914092)
Supplement: Supplementary file 1 [file DataSheet_1.csv]

gender	age	BMI	SBP	DBP	History of hypertension	Family history of malignancy	Tubular atrophy	Interstitial fibrosis	wbc	PLT	ALT	AST	crp	esr	C3	C4	hb	Scr	ua	eGFR	cysc	ALB	TCHO	TG	HDL	LDL	FT3	FT4	TSH	β2MG	α1MG	PLA2R	htp	CD4	CD8	CD4.CD8	group
1	69	26	130	78	0	0	0	2	6	351	8	16	4.8	76	1.58	0.34	130	72	327	79.597	1.17	23	7.4	1.6	1.55	5.84	4.45	9.91	5.26	1.5	29	107.5	16.66	824	524	1.57	1
1	50	23.7	133	83	0	0			5.3	159	18	19	7.14	35	1.14	0.31	133	79	546	100.04	0.84	18.1	7.99	2.06	1.15	5.46				1.87	52	138.61	8.85	724	560	1.29	1
2	47	26.2	116	72	0	1	2	3	7.5	225	18	13.5	0.05	15	1.39	0.17	112	54	187	109.02	0.77	36.1	4.22	2.04	1.57	2.05	4.37	11.19	3.97	1.57	20	12.2	1.16	1165	468	2.49	1
2	61	30.8	127	78	0	0			8.9	75	29	21	1.57	83			127	70.4	340	81.4		22.8	7.37	3.55	1.25	5.09				1.64	49	2.6	3.12				1
1	64	24.2	127	80	1	0			11	257	24	30	6.32	16	1.24	0.3	127	62	353	83.78	1.53	28.7	4.29	1.27	1.07	3				1.16	51	2.4	5.06				1
2	50	27.5	134	89	0	0			13.8	164	14	13	1.71	14	1.15	0.32	131	69	232	88.847	1.05	28.6	6.55	1.43	2.21	3.68						154.1	3.36	1178	584	2.02	1
2	45	26.8	118	79	0	0			5.8	374	26	19	6.2	100	1.7	0.44	139	71	231	89.525		14.7	8.85	3.52	1.56	6.77	2.69	10.71	5.28	2.65	39	1	4.51	29	45	0.63	1
1	57	26.3	137	95	1	0	3	3	5.2	243	50	51	4.2	108	1.69	0.39	123	99	266	72.534	1.5	22.1	5.46	2.57	1.3	3.6	4.56	11.66	3.7	4.92	43	51.1	5.9	648	521	1.24	1
2	54	25.4	143	96	1	1	4	3	8.3	199	14	12	0.33	15	1.17	0.34	131	62	243	99.703	0.88	25.7	4.91	1.41	2.21	2.42	5.25	16.06	2.34	0.9	31	18.6	2.41	896	444	2.02	1
1	69	19.6	160	90	0	0	3	3	5.7	179	14	20	7.4	33	1.2	0.23	142	83	296	84.86	1.35	36.9	6.21	0.82	2.19	3.8				2.02	17	8	6.5	1003	405	2.48	1
1	41	28.8	120	80	0	0	3	3	12.27	463	17	20	2.3	87	1.6	0.46	143	360	366	17.042		23.3	11.13	1.93	1.86	9.08	3.32	10.54	5.91	10.87	30	2.6	7.58	518	404	1.28	1
1	79	18	135	72	0	0			8.9	173	20	18	12.3	18	1.24	0.27	146	75	400	84.703	1.32	20.9	7.31	1.68	1.38	5.15				4.23	37	70.3	1.25	352	160	2.2	1
1	58	21.2	126	83	0	0	3	3	6.82	252	9	15	1.8	72	1.45	0.33	130.5	95	376	76.243	1.18	27.7	6.26	2.02	1.1	5.14	3.21	10.59	2.23	2.87	38	204.4	5.76	1396	1072	1.3	1
2	64	17.3	118	68	0	1	0	0	3.2	108	26	28					101	45	247	102.726	0.72	37.3	4.84	1.15	2.13	2.65	3.27	8.24	1.13	1.56	31	22.9					1
1	42	24.3	132	78	0	0	2	3	6.4	177	19	23		25	1.53	0.28	152	64	278	114.798		26.7	7.39	1.14	1.42	5.86	4.26	11.53	1.52	1.18	27	113	6.99	1082	476	2.28	1
2	75	21.5	225	88	1	0	3	3	7.3	287	12	15					99	377	246	9.566		24.1	7.76	1.36	1.88	5.66	2.36	10.12	1.72			10.2	1.95	631	276	2.3	1
2	50	23	134	86	0	1	0	0	3.1	249	10	28	2.77	69	1.18	0.32	112	47	240	110.949	0.6	14.4	6.9	4.2	1	4.39	3.83	7.63	20.325	2.15	30	1	10.44	260	272	0.96	1
1	57	24.3	131	80	0	0	2	3	7	262	17	22	14.6	80	1.29	0.35	153	107	415	66.495	1.18	20.5	13.53	0.78	2	11.41	1.1	9.72	0.96	5.72	42	42.2	2.46	100	220	0.45	1
2	59	23.8	143	87	0	0	1	2	5.5	305	12	20	1.1	64	1.14	0.3	106	75	299	75.406	1.15	24.6	10.34	1.9	2.24	8.08	4.67	11.56	5.56	1.77	49	116.5	8.95	803	592	1.35	1
2	55	22	99	61	0	0	0	0	5.8	234	11	16	0.56	15	1.02	0.24	119	47	263	110.69	0.65	33.8	5.79	1.01								2.1	1.44	890	742	1.19	1
1	70	23.9	144	59	0	0	3	3	4.5	158	19	23		10	1.45	0.32	130	86	242	79.597	1.87	29.6	5.1	1.05	1.26	3.41				2.23	38	2.2	6.4	436	147	2.97	1
2	64	21.9	136	89	1	0	4	3	5.68	211	12	21	0.26	28	1.19	0.31	131	59	264	93.967	0.66	25.6	9.89	1.55	1.47	7.45	3.03	9.76	2.66	2.39	51	630.1	5.25	300	356	0.84	1
2	62	28.6	130	70	0	0	0	3	3.8	210	15	18	1.66	27	1.55	0.34	119	43	278	105.749		28.4	7.07	2.47	1.56	5.08	4.24	9.4	7.86	1.96	43	262.6	4.4	927	379	2.44	1
1	62	23.4	138	78	1	0	2	3	7.6	170	34	28					130	59	440	104.602	1.19	39.9	4.28	2.97	1.11	2.58	4.9	11.4	1.37	1.36	25	1	0.44	728	460	1.58	1
1	58	25.1	173	110	1	1	3	3	6.1	200	18	19	2.5	6	0.96	0.27	153	72	341	98.435	1.05	22.7	7.34	1.35	1.91	5.18	4.3	11.63	5.23	2.67	39	104.8	5.12	1078	271	4.04	1
1	47	28.4	160	108	1	0	3	3	8.9	274	18	22	0.8	23	1.84	1.72	171	118	482	63.375		30.5	7.96	1.82	1.24	6.01	4.38	12.58	3.2			550.2	1.49	1353	556	2.44	1
2	55	23	131	80	0	0	0	0	5.1	255	13	15	1.6	1	1.28	0.28	125	58	235	99.959	0.96	29.4	5.36	1.22	1.05	4.22	5	13.36	3.71	1.6	31	1	2.66				1
1	65	27.1	150	90	1	0	2	3	5.7	174	22	20	2.9	31	1.03	0.27	132	90	434	77.488	1.19	23.4	6.56	2.04	1.15	4.66	4.29	9.14	2.219	1.63	42	34.6	2.49	1089	269	4.05	1
1	55	25.3	149	107	1	0	1	2	5.6	179	21	23	0.93	39	1.28	0.38	136	81	283	93.758	1.18	20.5	9.94	1.83	1.64	7.97	3.78	11.97	3.62	2.45	32	350.7	8.16	49.3	20.4	2.42	1
1	58	20.5	107	75	0	0	2	3	4.7	195	15	13	1.3	43	1.12	0.28	107	65	346	102.661	1.21	17.1	5.02	4.86	0.69	1.75	3.66	9.59	3.42	2.48	39	125.1	8.34	909	380	2.39	1
1	71	23.6	135	84	0	0	4	3	7.14	388	16	14	2.9	76	1.03	0.2	111.8	155	191	38.234	2.27	19.1	6.43	2.3	1.07	4.56	3.13	9.61	0	6.05	50	211.5	12.06	675	576	1.17	1
1	73	23.7	163	73	1	0	4	3	7.6	231	9	14	0.5	12	1.13	0.25	116	112	385	57.03	1.58	30.2	6.48	1	1.17	5.18	3.54	11.91	1.29	3.36	41	2.3	6.84	324	172	1.88	1
1	70	25.3	124	76	0	0	3	3	4.5	187	26	27					118	62	346	96.89	1.04	16.5	5.47	1.02	1.2	3.51	3.82	11.19	2.79	0.96	35	1	5.82	304	352	0.86	1
2	34	19.6	110	60	0	0	1	3	2.81	131	13	23	0.12	12	0.37	0.08	97	29	263	145.522		26.5	2.42	0.8	1.15	1.01	10.8	48.4	0.01			1	2	826	491	1.68	1
1	55	25.2	138	86	1	0			6.7	174	16	20		1	1.18	0.24	129	94	254	79.985	1.5	32.9	3.68	1.13	1.49	2.12				3.6	38	177.65	0.58	684	604	1.13	1
1	30	29.8	125	71	1	0	4	3	6.5	218	20	17	2.2	8	1.16	0.39	141	87	370	103.231	1.03	27.5	4.4	1.72	0.73	3.11	4.57	10.63	3.32			13.4	6.03				1
1	68	24	140	90	1	0	2	3	15	328	33	19		13	1.08	0.29	154	93	313	73.954	1.53	23.6	7.32	2.09	2.39	4.9	4.02	14.76	0.83	1.22	43	26.5	8.24				1
1	66	25	160	110	1	0	4	3	5	113	19	62	1.6	20	0.65	0.25	131	61	372	79.525	1.06	27.8	3.76	0.8	1.15	2.69	3.75	10.74	6.95			1	8.16				1
1	53	20.8	128	74	0	0	2	3	6	298	16	18	0.72	10	1.38	0.19	132	87	355	87.215	1.53	40.1	6.58	1.72	1.23	4.7				2.05	29	6.8	1.96	742	413	1.78	1
2	67	21.9	138	90	0	0	2	2	5.36	273	16	24	0.9	28	1.44	0.32	127	47	261	99.155	1.43	30.1	4.15	1.67	1.35	2.4	5.14	9.89	9.89	1.67	44	313.7	3.3	679	381	1.78	1
2	68	23	150	80	0	0			4.44	351	8	21	3.51	73	0.81	0.31	105	87	379	59.575	1.33	20	5.75	1.74	0.81	4.01	3.54	8.59	10.17	8.43	41	25.8	13.95	209	692	3.29	1
2	65	27.3	130	90	1	0			9.7	383	8	19	1.8	77			108	87	211	60.418		21.5	4.84	1.67	0.97	3.3				5.11	47	777.5	3.04	273	567	0.5	1
1	68	20.9	123	60	0	0	1	3	23.29	152	12	21	0.7	14	0.49	0.14	109	67	455	93.851	1.64	26.4	3.28	1.03	0.98	1.74	3.81	9.59	2.35	3.36	32	586.8	3.51				1
1	72	20.3	145	82	0	0			5.9	198	21	32					111	64	314	93.64	0.47	30.9	4.55	0.97	1.97	0.8				1.06	27	2.1		829	463	1.78	1
1	62	24.1	127	78	0	0	4	3	6	172	15	21	1.4	68	0.96	0.26	115	134	316	48.91	1.55	26.3	4.39	1.26	1.21	2.89	3.11	8.46	6.31	3.73	48	2.5	10.13	417	304	1.37	1
1	67	22	137	64	1	0	3	2	9.12	314	28	36	70.4	129	1.4	0.28	83.1	693	498	6.431	3.25	32.8	3.98	2.71	0.65	2.08				10.87	49	106.5	5.44	500	452	1.11	1
1	38	24.5	149	74	0	0	1	0	6.61	306	16	12	0.7	27	1.19	0.36	123	42	356	140.385	0.72	26.5	4.63	1.79	0.81	3.25	4.87	13.22	2.01	1.07	17	24.9	2.39				1
2	60	23.7	125	75	1	0	4	3	6.4	205	26	25	2.92	49	1.67	0.42	145	55	299	99.6		32.2	10.18	2.52	1.63	7.22	4.88	12.14	4.18	1.33	29	2.4	3.64	631	292	2.16	1
2	46	24.7	150	88	1	1	2	3	9.8	350	10	16	0.01	40	1.87	0.24	110	69	372	91.378	1.05	38.7	5.64	1.89	1.27	3.82				0.96	26	13.3	3.64	289	286	1.01	1
1	67	26	118	83	0	0	4	3	5.5	328	17	21	1.3	95	2.04	0.47	140	110	324	59.527	1.66	23.4	12.99	2.17	1.61	10.94				3.46	49	65.6	6.87	164	304	0.54	1
2	56	24.9	132	87	0	1	2	3	7.65	242	26	23	0.01	61	1.55	0.28	129	62	383	96.94	1.01	26.9	7.12	2.9	1.42	4.84	4.48	10.59	5.54	1.54	31	40.2	2.59	1134	442	2.65	1
1	54	27.7	124	74	0	0			8.64	309	12	11					138	53	199	114.021	0.88	22.1	8.06	0.8						1.07	30	33.2					1
2	33	18.4	138	86	0	0	0	0	3.81	144	11	18	0.3	43	0.96	0.2	129	64	463	109.648	1.22	17	8.73	2.32	1.3	6.42	2.91	9.02	6.9	3.16	34	1	5.39	250	207	1.22	1
2	53	31.2	120	80	0	0	0	0	8.2	239	15	16	2.1	70	1.64	0.58	150	55	323	105.358	0.78	37.1	6.99	3.46	1.5	4.91	4.81	12.59	2.43			18	2.64	916	624	1.47	1
2	66	25.3	152	90	0	0	1	2	5.58	318	13	20	0.32	28	1.12	0.28	132	65	306	85.346	1.15	21.6	10.7	3.08	1.34	8.3	4.26	11.63	3.77	2.36	34	50	4.49	1144	484	2.4	1
1	63	23.3	128	89	0	0	1	3	7.05	248	17	24	1.19	54	1.22	0.38	149.2	97	357	71.278	1.06	13.9	10.47	2.38	1.06	9.04	3.41	13.24	7.99	2.21	39	1	10.1				1
1	68	27.1	140	89	0	0	3	1	6.73	226	12	19	13.1	105	1.04	0.36	102	100	324	66.33	2.14	13	6.48	1.68	1.63	4.41				3.87	30	655	15.46	679	208	3.27	1
1	59	24.2	139	93	0	0	3	3	6.38	216	21	16	0.26	35	0.85	0.25	117	70	293	98.192	1.16	20.1	6.88	1.54	1.52	4.31	3.98	10.26	2.35	1.33	56	11.9	7.28	384	436	0.88	1
1	57	26.4	137	95	0	1	0	0	5.1	183	18	19	84.5	108	1.07	0.28	141	96	557	77.429		33.9	4.57	2.81	0.98	3.14				2.32	32	16.5	5.65	794	363	2.19	1
1	47	23.7	125	85	0	1	2	3	8	197	14	22	2.1	4	1.27	0.29	167	81	339	99.178	1.19	29	4.13	3.72	0.81	2.28	4.87	9.64	2.53	1.9	37	1	4.75	1002	607	1.66	1
1	56	20.3	125	74	0	0	3	3	6.2	242	33	29	2.08	15	1.48	0.38	134	71	389	99.7	1.09	33.5	6.9	1			4.66	11.84	1.63	2.01	48	40.4	4	612	564	1.09	1
2	70	27.3	138	87	1	0	4	2	9.8	173	11	16	11.99	54	1.21	0.32	80	92	324	54.522	2.32	29.8	4.49	2.28	1.02	2.44	2.89	12.31	73.75	4.13	55	123.6	14.77	584	380	1.54	1
2	46	31	128	79	0	0	1	2	6.4	381	14	17	1.9	50	1.1	0.37	111	61	247	104.731	0.92	21.5	7.79	1.87	1.21	6.13	3.25	8.34	3.314	1.83	47	85.9	6.9	1013	565	1.81	0
2	41	29.3	120	85	0	0	2	3	7.5	321	14	22	2.45	83	1.5	0.6	95	57	177	110.922	0.84	26.7	8.51	1.88	1.4	6.85	4.47	9.79	1.903	1.54	43	475.9	6.57	1874	607	3.07	0
1	54	25.1	169	100	0	0	2	3	5.4	310	13	13	102.5	5.6	1.45	0.69	131	60	263	108.354	0.86	20.2	8.04	0.83	1.11	6.83	3.7	9.86	6.126	1.09	41	2.4	4.44	1325	286	4.61	0
1	71	27.1	132	78	0	0	2	3	4.8	199	18	21	3.2	83	1.05	0.25	102	85	570	79.048	1.46	18.6	4.55	1.92	0.62	3.41	3.05	9.56	11.576	3.59	38	109.9	3.57	486	350	1.38	0
2	56	27	128	82	0	0	0	0	6.1	239	14	17	1.8	53	1.32	0.4	129	58	286	99.26	0.8	25.6	6.67	1.11	1.77	4.73	3.46	11.42	4.019	1.33	50	24.2	5.42	852	386	2.24	0
1	53	26.2	156	106	1	1	3	2	8.4	310	29	29	1.7	1	1.06	0.35	134	91	526	82.602	1.39	28.2	5.93	3.01	1.06	3.97	3.81	885	6.109	2.15	52	176.9	7.85	945	295	3.24	0
2	26	19.1	150	118	0	0	0	2	3.8	161	14	27	1.5	30	0.84	0.23	99	73	486	98.236	0.86	25.6	5.93	0.69	1.47	4.43	3.11	10.61	2.617	1.39	31	1	2.94	1292	567	2.28	0
1	53	30.1	160	95	1	0	4	2	5.3	209	23	24	1.7	21	1	0.24	145	91	352	83.184	1.36	17.1	6.26	1.5	1.33	4.82				1.5	42	94.4	6.47	1125	383	2.97	0
1	60	33.9	153	114	1	0	2	3	7	200	27	17	1.3	1	0.88	0.25	138	93	334	76.598	1.66	16.9	6.02	2.08	2.43	3.18	2.03	9.41	5.219	1.77	55	51.2	11.8	213	366	0.58	0
2	46	27.3	117	90	0	0	0	1	5.5	219	5	13	2.7	46	1	0.26	111	46	261	114.921	0.78	24.7	6.04	1.54	1.07	4.68	3.86	10.98	12.469	1.07	30	1.2	3.19	926	344	2.7	0
1	57	27.1	134	90	0	0	4	3	4.2	202	15	29	5.8	80	1.01	0.3	106	87	302	84.798	1.44	15.3	7.07	1.6	0.74	6.14	3.22	13.24	3.011	2.81	51	217.5	6.95	945	391	2.4	0
2	28	21.4	117	86	0	0	2	3	3.6	247	9	17	1.3	20	0.9	0.23	114	55	267	122.965	0.82	35	4.47	1.14	1.4	3.05	3.5	11.78	4.806	0.66	17	6.5	1.47	875	579	1.5	0
2	64	26	125	74	0	0	2	3	7	267	9	13	3.8	108	1.51	0.31	112	39	226	106.924	0.87	23.5	7.44	3.23	0.83	5.54	4.16	7.64	8.186	1.11	31	1	5.14	1329	586	2.28	0
1	62	29.5	130	85	1	0	3	3	8.4	239	16	21	1.8	33	1.33	0.33	139	95	394	73.611	1.59	27.8	6.53	2.7	1.18	4.4	4.48	9.81	4.797	1.85	54	3.1	3.81	1326	305	4.36	0
1	20	31.1	134	78	0	0	0	0	4.4	230	13	15	2.1	57	1.1	0.27	132	88	499	108.459	0.94	19.2	7.82	1.26	1.18	6.16	3.72	10.14	3.287	1.54	49	12.2	2	672	323	2.08	0
1	56	26.8	140	88	0	0	2	3	8.4	305	18	9	1.8	25	1.12	0.3	149	55	291	110.732	0.71	27.9	5.82	1.44	1.5	4.32	4.13	10.59	3.676	1.04	38	1	8.73	968	199	4.84	0
1	24	20.3	123	75	0	0	3	3	6.8	221	10	17	2.1	8	1.11	0.3	138	95	330	96.133	1.03	45	3.77	0.72	1.23	2.43	5.28	10.5	2.239	1.38	30	1	1.49	1192	464	2.54	0
1	38	26.1	125	83	0	0	0	2	4.7	154	25	15	2.7	8	1.43	0.36	148	72	371	112.49	1.04	24.4	3.81	2.94	0.81	2.23	3.99	12.18	3.04	1.88	51	109.5	4.02	1064	759	1.41	0
2	42	21	127	83	0	0	2	3	6.4	157	36	20	1.2	13	0.97	0.21	125	53	298	112.814	0.85	16.1	5.94	1.95	1.32	4.28	3.63	8.29	2.546	1.05	26	68.7	3.15	1291	607	2.11	0
2	54	28.9	143	84	1	0	3	2	5.5	260	17	18	1.6	61	1.49	0.39	119	46	337	108.641	0.76	24.9	7.67	1.6	1.33	6.3	4.28	9.71	5.357	0.67	34	56.7	2.09	580	397	1.45	0
2	58	26.2	146	88	1	1	1	0	8	322	10	12	1.1	12	1.16	0.4	103	58	221	97.875	0.81	30	5.14	1.48	1.34	3.48	3.9	11.53	2.715	0.9	32	30.6	3.64	907	233	3.97	0
1	55	31.5	147	90	1	1	2	3	8.5	232	11	13	5.1	104	1.77	0.18	129	65	348	104.113	1.05	20.4	7.26	1.49						1.44	43	135.4	3.5	2517	548	4.6	0
1	59	26.4	145	87	1	0	3	3	8.4	274	21	13	7.4	64	1.28	0.35	135	58	304	106.082	0.88	17.1	8.85	3.31	1.58	7.18	2.95	12.79	4.551	1.25	41	30.5	6.26	1197	289	4.16	0
2	62	24	122	78	0	0	3	3	6.87	206	18	16	3.8	72	1.32	0.34	130.1	59.6	390	98.028	0.78	20.5	7.79	2.39			3.07	10.58	10.274	1.79	38	138.3	4.7	646	373	1.73	0
1	37	25.5	125	80	1	0	0	0	8.9	205	10	15	3.7	53	1.07	0.26	140	77	336	110.199	1.22	13.4	10.62	6.4	0.93	6.92	2.88	10.67	1.252	1.22	53	48.4	2.07	652	427	1.55	0
1	57	24	109	65	0	0	0	0	5	188	36	20	2.3	57	1.18	0.38	118	53	268	111.644	0.92	21.2	5.91	0.69	1.36	4.38	3.89	10.57	2.039	1.21	51	223.2	5.07	601	280	2.15	0
1	61	28.7	130	80	1	1	0	0	7	217	43	38	2	9	1.22	0.31	130	69	323	97.396	1.2	21.3	7.37	5.55	1.08	3.39	3.12	11.58	2.357	1.69	56	53	5	900	234	3.85	0
2	60	26.2	132	87	0	0	0	0	3.9	221	17	18	1.8	24	1.2	0.29	107	51	219	100.681	0.79	25.2	5.16	2.2	1.47	2.79	4.16	13.29	6.102	0.48	27	2	3.5	722	258	2.8	0
1	55	26.7	178	86	1	0	2	2	6.9	215	10	13	1.8	13	1.31	0.3	120	77	314	97.11	1.05	23.7	4.81	1.74	1.23	3.01	3.99	14.14	4.797	1.66	38	17.2	4.97	617	411	1.53	0
1	49	23.4	126	91	1	0	2	3	6.9	306	23	28	0.24	22	1.39	0.29	152	85	361	92.258	1.05	28.6	7.07	2.85	1.06	4.72	4.21	12.37	2.558	1.89	39	41.2	7.87	1058	309	3.47	0
1	37	29.9	123	84	1	0	3	3	8.7	178	8	12	4.58	44	1.63	0.43	123	74	419	112.014	0.91	20.4	7.93	3.55	1.12	5.32	4.11	10.45	4.597	1.51	54	1.4	9.5	861	366	2.37	0
1	50	27.3	125	75	0	0	2	2	7.33	292	12	24	17.3	95	1.43	0.4	112.6	103	328	87.308	1.2	11.9	6.67	0.71	1.43	4.9	3.31	11.56	6.94	2.34	42	1	6.11	1064	483	2.2	0
2	38	26.3	120	89	0	0	1	2	8.04	306	17	25	2.27	43	0.86	0.36	124	53	210	112.814	0.93	21	9.03	2.73			4.45	11.82	9.572			31.3	7.15	1622	612	2.65	0
1	45	31.3	135	75	1	0	2	3	7.03	167	13	13	1.71	46	1.35	0.36	120.7	90.7	422	107.553	1.2	22.7	4.79	2.05	1.04	2.91	4.34	10.04	2.385	2.19	38	25.9	4.93	1561	620	2.52	0
2	53	22.4	147	95	1	0	0	0	4.4	290	15	20	0	33	1.21	0.24	129	54	212	103.785	0.82	26.2	7.34	2.66	1.18	5.38	4.66	11.63	3.894	1.57	38	5.4	2.46	711	468	1.51	0
1	51	24.9	125	90	0	0	1	0	5	142	17	22	2.77	18	1.06	0.26	142	79	319	98.831	0.96	20.6	4.61	1.77	1.01	3.09	4.2	11.21	2.08	1.17	49	98.3	3.36	1055	355	3.02	0
1	30	26.1	135	101	0	0	0	0	9.5	448	22	23	2.7	19	1.56	0.44	144	76	609	116.377	0.83	29.8	5.98	5.15	0.96	3.16	6.43	11.88	1.897	1.13	63	6.7	4.36	2519	918	2.7	0
1	31	24.4	126	75	0	0	1	0	7.9	271	19	19	2.77	61	1.25	0.35	127	60	266	127.354	0.87	21.6	5.76	2.42	1.67	3.4				0.61	51	14.3	4.36	1261	603	1.96	0
2	34	23.9	142	106	1	0	0	0	4.4	179	49	31	0	20	1.06	0.25	93	51	149	120.855	0.64	28.1	5.95	0.77	1.82	4.13	3.59	8.45	0.933	0.83	32	31.3	5.54	682	482	1.42	0
1	67	29.4	145	95	1	0	2	3	8.3	252	28	20	1.04	15	1.09	0.29	124	83	226	83.675	1.38	20.9	5.84	2.07	1.5	3.86	3.43	11.52	2.563	2.29	45	23	8.32	752	269	2.8	0
2	20	27.3	128	83	0	0	0	0	6.2	221	32	17	2.27	33	1.25	0.33	132	57	350	128.554	0.81	28.5	5.2	0.78	1.49	3.63	4.88	10.89	3.843	0.86	30	74.5	3.76	1296	727	1.79	0
1	29	26	147	100	0	0	0	0	5.8	229	32	40	2.77	19	1.37	0.47	149	51	444	138.077	0.82	22.6	5.72	0.69	1.09	4.62	4.15	9.57	1.416	1.49	54	10.9	8.13	1090	579	1.88	0
1	55	23.4	120	80	0	0	2	3	6.3	292	24	26	0	13	1.17	0.33	140	61	411	106.867	0.73	20.8	7	2.06	1.28	5.29	4.68	10.25	4.884	1.17	55	6.9	7.83	1275	466	2.74	0
1	48	27.3	123	77	0	0	0	0	5.7	187	14	16	0	30	1.16	0.25	130	76	434	102.554	1.02	18.8	4.75	1.63	1.25	3.04	3.75	11.06	4.515	1.76	45	69.1	2.2	1170	701	1.67	0
2	67	28.8	110	70	1	0	2	0	6.4	90	22	20	3.01	17	1.03	0.27	119	58	314	91.879	1.1	20.2	5.8	1.44	2.78	2.76	2.87	12.22	5.247	1.36	41	54.4	1.39	594	697	0.86	0
1	65	23.1	101	68	0	0	3	3	7.8	198	12	16	0	17	0.79	0.19	105	82	352	86.111	1.42	19.4	6.72	1.44	1.52	4.86	3.95	14.46	13.099	1.18	34	111.8	8.19	1737	637	2.75	0
2	71	28	122	76	0	0	3	3	6	98	13	18	1.04	33	1.15	0.28	100	71	237	74.058	1.05	21.5	4.62	1.98	1.66	2.5	3.96	13.9	4.17	1.56	27	2.5	3.42	895	693	1.29	0
2	36	35.2	167	99	0	0	1	2	7.8	340	51	36	2.27	30	1.43	0.3	121	47	359	122.415	0.78	36.3	4.4	3.33	1.36	2.41	4.61	16.04	0.679	1.04	24	25.5	4.93	1596	582	2.74	0
1	38	28.2	133	74	1	0	2	3	5.4	158	17	18	9.28	64	1.44	0.4	136	70	395	113.8	0.9	21.6	6.87	2.47	0.99	4.81	4.04	9.83	3.955	2.62	56	76.1	9.31	874	373	2.33	0
1	34	24.2	123	75	0	0	0	2	4.63	331	15	13					143.7	63	413	113.153	0.85	23.9	8.12	1.94	0.99	6.71	3.86	10.42	2.954	1.05	49	182.2	5.04	756	319	2.4	0
1	27	20.3	133	76	0	0	0	2	4.9	148	34	38	1.04	25	1.07	0.3	137	62	336	129.229	0.82	21	7.22	1.36	2.01	5.05	5.4	20.8	0.005	1.34	39	105.8	3.3	1034	682	1.52	0
2	46	21.7	130	88	0	0	0	1	4.3	175	18	23	2.77	30	1.04	0.23	84	55	197	108.36	0.87	24.5	8.32	2.77	1.25	5.79	4.25	10.57	3.265	1.96	30	19.2	9.63	926	309	3	0
2	55	23.4	135	76	0	0	3	3	4	200	10	18	0	53	1.16	0.31	119	56	247	101.12	0.69	17.9	6.9	1.77	1.65	5.06	4.05	7.24	39.08	1.02	36	165.4	6.19	950	310	3.05	0
2	53	21.8	120	80	0	0	2	3	6.5	214	17	18	3.01	36	1.18	0.26	110	56	367	102.551	0.73	31.5	6.11	0.87	1.52	4.58	4.47	16.4	0.755	0.78	24	1	0.67	821	429	1.93	0
2	36	24.7	125	70	0	0	2	3	4.2	285	14	14	2.59	87	1.19	0.57	132	47	155	122.415	0.59	20.6	7.89	2.35	1.39	6.28	3.84	9.57	3.755	0.74	29	1	0.85	754	805	0.95	0
2	32	20.5	140	90	0	0	0	0	8.7	259	15	31	3.01	91	1.22	0.29	138	70	252	99.083	0.84	17.4	11.47	3.53	1.44	9.67	3.55	10.09	7.9	1.81	35	1	3.34	1159	520	2.23	0
1	34	25.7	114	75	0	0	0	0	5.5	212	16	13	0	7	0.97	0.21	123	77	483	112.546	0.85	26.7	6.23	1.05	1.36	4.87	4.52	13.2	2.7	1.12	30	177.65	1.8	1448	441	3.28	0
2	36	22.9	110	76	0	0	0	0	8.4	279	27	29	2.27	10	1.14	0.28	123	56	325	115.558	0.67	34.5	5.29	1.11	2.1	3.19	4.35	10.56	1.78	0.91	22	1	1.75	1895	1088	1.74	0
2	56	25.6	110	86	1	0	0	0	6.6	210	17	14	4.58	57	1.59	0.52	133	73	330	79.57	0.87	26.8	5.56	1.78	1.01	4.15	3.86	11.2	3.62	2.21	38	236.9	3.27	602	246	2.46	0
2	51	30.8	159	89	1	0	0	0	4.9	255	18	16	3.01	46	1.92	0.27	116	39	373	117.148	0.91	31	4.79	1.6	1.08	3.53	4.22	13.23	3.81	1.72	27	164.4	3.02	700	513	1.36	0
2	56	22	135	86	1	0	0	0	4.6	190	26	51	2.27	40	1.62	0.31	133	75	287	77.012	0.89	27.3	5.89	3.08	1.23	4.01	3.87	9.14	5.51	1.2	45	62	3.67	947	722	1.3	0
1	27	24	123	70	0	0	0	0	7.1	212	14	13	5.71	9	1.3	0.38	152	84	357	109.228	0.81	25	6.02	1.54	1.5	4.01	3.93	8.85	2.48	1.13	48	75.8	12.94	1277	551	2.32	0
1	53	23.7	151	90	0	0	0	0	5	191	10	12	7.7	50	1.75	0.44	123	85	534	89.702	1	23.7	5.55	2.8	1.23	3.38	3.73	8.58	5.89	1.5	47	40.8	7.7	948	180	5.27	0
2	55	23.9	116	69	1	0	0	3	5.1	170	21	32	0.3	33	1.24	0.31	111	60	422	98.851	0.7	31.1	4.5	0.89	1.43	3.02				1.13	26	20.4	7.95	1305	511	2.55	0
2	29	25	136	83	1	0	0	0	6.6	238	11	14	0.8	27	1.43	0.28	107	40	316	135.592	0.76	40.1	4.67	1.65	1.04	3.09	4.41	10.93	1.68	1.54	16	36.4	3.08	1128	839	1.35	0
1	56	23.8	126	76	0	0	1	2	6.5	246	32	31	0.6	40	1.45	0.42	143	76	386	96.95	0.97	17.4	7.28	5.63	0.88	3.86	3.23	11.05	5.82	1.85	58	151.8	12.12	1499	336	4.46	0
2	49	21.1	115	73	0	0	2	3	12.7	292	32	17	10.9	64	1.5	0.3	117	59	147	103.678	0.96	25.9	6.87	1.76	2.29	4.31	3.68	8.51	3.22	0.78	45	9	9.56	575	347	1.65	0
1	66	28.2	127	87	0	0	2	3	5.3	148	10	19	0	61	1.13	0.31	105	69	455	94.053	0.94	23.1	7.4	1.1	1.77	5.54	3.88	9.01	2.09	1.53	47	35.3	3.71	1047	561	1.88	0
2	69	21	126	76	0	0	1	0	4.3	111	11	28	4.6	91	1.72	0.36	128	67	263	80.56	1.14	20.3	5.84	2.51	1.56	3.5	3.69	8.03	10.89	4.16	30	41.4	10.5	298	582	0.51	0
1	55	20.8	137	87	0	0	2	3	7.1	197	30	21	0	8	1.02	0.23	116	66	423	103.462	1.1	26.9	5.58	1.4	2.03	3.51	3.51	15.73	2.31	1.09	35	48.2	3.6	2015	560	3.6	0
2	48	39.1	129	85	0	0	2	3	9	284	7	11	1.2	108	1.74	0.29	118	47	396	112.519	0.85	17.8	10.28	15.06	1.02	3.87	4.65	7.12	15.16	1.29	43	4.3	9.21	1418	1040	1.37	0
2	45	21.5	138	95	1	0	0	0	4.5	155	9	15	0	14	1.02	0.27	108	52	322	111.156	0.67	28.6	4.8	0.93	1.66	3.11	4.74	11.33	2.72	0.75	27	15.8	3.38	702	261	2.7	0
2	41	19.1	116	80	0	0	3	3	5.2	151	20	23	0.3	36	1.45	0.3	128	45	279	119.893	0.73	30.6	6.12	1.32	1.44	4.53	3.96	12.43	4.31	1.2	37	237	5.64	923	419	2.21	0
2	53	21.3	130	89	0	0	2	3	8.9	235	4	15	0.7	27	1.45	0.33	115	72	666	82.631	1.15	35.5	5.21	3.98	1.17	2.94	5.07	13.42	4.74	1.95	34	117.4	1.89	783	574	1.37	0
2	50	23.8	100	73	0	0	1	3	5.4	183	17	17	0	24	1.46	0.3	110	72	251	84.391	0.89	17	10.37	1.81	1.6	8.06	2.69	11.18	2.5	1.58	39	273.1	5.27	1354	766	1.78	0
1	80	20.2	130	70	0	0	2	3	11.13	233	17	20	0.3	20	1.13	0.27	126.2	77	316	81.47	1.49	16.3	10	1.11	2.99	6.97	2.73	15.97	3.46	1.51	29	242.7	4.49	612	429	1.43	0
1	32	28.3	136	82	0	0	3	3	7.5	206	31	18	0.7	8	1.24	0.27	134	79	272	112.942	0.84	35.4	5.1	1.53	1.18	3.53	5.31	12.71	4.18	1.27	25	133.3	1.97	1430	968	1.48	0
1	51	28.4	128	82	1	1	0	0	5.7	185	27	27	0	16	1.53	0.27	155	77	402	99.878	1.05	27.3	6.14	3.18	0.88	3.95	4.57	10.43	3.92	1.78	26	58.9	4.66	655	407	1.61	0
2	44	24	132	72	0	0	0	0	6.3	196	12	14	0.5	14	1.42	0.23	126	60	411	106.792	0.88	25.8	4.75	0.94	1.33	3.34	4.68	11.6	3.57	1.27	18	1	3.23	1158	440	2.63	0
2	83	26	137	67	1	1	1	0	10.7	308	19	22	0	12	1.1	0.3	119	60	433	81.2	1.35	24.9	10.43	2.8	2.9	7.46	2.47	10.08	1.38	2.25	37	4.9	8.45	632	299	2.11	0
2	46	24.1	106	89	0	0	2	3	8.5	359	19	25	2.1	53	1.38	0.3	125	74	275	83.967	1.01	28	7.65	4.2	1.46	4.76	4.4	12.34	7.46	2.31	34	622.1	6.72	778	408	1.88	0
2	55	28.4	120	70	0	0	3	3	8.5	385	28	27	1.5	75	1.61	0.35	124	72	340	81.478	0.82	28.1	7.33	7.9	1.35	3.45	4.29	8.95	1.73	1.5	35	281.4	9.59	1939	545	3.53	0
1	42	26.2	143	90	0	0	2	3	6	221	25	22	0.9	18	1.45	0.36	153	75	367	107.553	0.95	26.1	6.22	4.17	1.07	3.69	6.15	10.87	2.79	2.6	39	40.3	6.26	603	235	2.6	0
1	30	25.8	140	97	0	0	0	0	5.8	159	16	20	2.1	68	1.66	0.44	139	71	350	119.678	0.87	26.4	6.44	2.34	1.32	5.1	4.94	10.79	4.49	1.33	43	1	4.05	806	650	1.25	0
1	37	23.9	122	87	0	0	1	3	4.9	218	23	18	0.5	43	1.04	0.26	126	90	335	93.67	1.07	18.7	9.89	4.38	1.21	7.04	3	9.92	3.61	2.25	33	99.4	5.35	895	425	2.11	0
2	23	22	135	80	0	0	2	3	12.1	206	11	13	0	8	1.16	0.19	126	53	307	128.922	0.72	38	3.77	0.57	1.8	1.69	4.05	9.8	1.36	0.95	11	137.1	2.03	848	505	1.68	0
2	50	23.4	142	75	0	0	2	0	6.7	186	8	14	0	40	1.67	0.3	117	55	339	105.358	0.85	31.8	5.8	2.92	1.02	3.63	4.57	11.68	2.67	0.98	25	6.4	3.25	1546	576	2.68	0
1	61	24.5	123	75	1	0	3	2	7.2	265	48	106	1.6	80	1.38	0.35	99	94	266	75.085	1.58	18.5	8.88	3	1.6	6.59	2.2	10.7	4.76	3.35	44	250.7	10.68	993	619	1.6	0
2	47	20.5	134	96	0	0	3	3	4.3	225	11	17	0	19	0.86	0.22	110	63	271	103.445	0.83	22.5	6.52	0.49	1.9	4.59	3.47	11.54	5.69	1.36	22	42.4	6.95	986	319	3.11	0
1	15	31	147	96	0	0	1	2	5.4	236	17	26	0.4	75	1.44	0.29	125	64	249	123.71	0.94	22.3	9.51	2.9	0.97	7.73	3.99	10.02	7.75	2.92	17	222.8	10.8	1406	890	1.58	0
1	46	26	128	94	0	0	2	3	6.6	224	20	15	1.7	33	1.66	0.35	175	80	348	101.389	0.96	20.8	7.02	5.19	1.13	4.03	4.73	9.72	15.78	2.3	30	36.4	8.52	1092	546	1.99	0
2	31	19.4	115	80	0	0	2	3	7	206	7	15	0.8	16	1.19	0.28	125	56	313	119.689	0.72	28.2	5.78	1.33	1.5	4.11	3.42	12.87	1.98	1.01	19	59.3	3.9	752	415	1.81	0
1	57	26.4	125	71	0	0	2	2	5.5	178	13	19	1.4	72	1.54	0.32	121	64	245	103.317	0.94	16.7	6.29	2.63	1.15	4.6	3.57	9.4	5.45	2.07	23	254.1	9.57	764	370	2.09	0
1	56	27.6	130	70	0	1	0	1	5.7	255	15	29	1.6	91	0	0.42	153	74	306	98.019	1.08	24.2	9.03	2.83	1.71	7.22	4.4	10.29	5.04	2.39	34	365.2	7.74	646	498	1.3	0
1	66	20.5	130	83	0	0	2	3	3.3	222	15	24	0	46	1.03	0.23	85	69	400	94.035	1.06	23.4	3.9	0.91	1.35	2.45	5.31	11.83	2.96	2.49	29	93.4	3.06	898	488	1.86	0
2	65	20.2	121	81	1	0	3	3	4.4	178	9	13	0.8	40	1.1	0.31	84	85	322	62.141	1.33	24.8	7.35	1.48	1.32	6	3.51	7.95	7.87	3.48	41	16.1	6.79	590	301	1.97	0
2	51	34.4	120	70	0	0	2	3	4.8	224	15	18	6.7	46	1.83	0.39	123	53	255	105.903	0.86	29.9	4.48	3.68	0.9	2.33	5.39	10.96	6.15	1.84	27	418.5	6.25	609	384	1.58	0
2	52	21.5	124	73	1	0	3	3	4.4	65	15	15	0.8	87	1.37	0.32	79	56	282	103.274	0.72	29.1	6.04	6.06	1.08	3.03	4.04	10.54	3.47	0.94	23	273	3.83	1262	324	3.89	0
1	45	24.8	129	83	1	0	0	0	5	286	30	33	1.6	77	1.85	0.44	134	60	372	115.425	0.69	21.3	11.31	5.33	1.24	8.83	3.22	8.53	4.05	1.45	44	196.3	4.62	990	432	2.28	0
2	62	22.4	132	88	0	0	0	2	4.7	206	17	17	0.7	36	1.24	0.3	115	60	224	94.107	0.83	32	4.86	1.1	1.67	3.18	4.6	11.57	3.12	1.05	24	14.7	1.61	1447	286	5.1	0
2	64	32	142	85	1	0	4	3	7.7	261	11	21	1.1	18	1.58	0.27	122	56	287	94.925	1	24.9	7.15	2.63	1.45	5.05	3.59	10.88	6.73	2.11	30	385	5.63	1735	680	2.55	0
1	50	24.2	123	67	0	0	0	1	6.7	278	13	18	0.2	14	1.52	0.29	153	71	307	103.992	0.88	33	5.68	2.71	1.02	4.03	5.47	12.51	2.14	0.92	25	20.1	6	1017	910	1.13	0
1	73	32.2	166	95	1	0	3	3	5.4	155	17	25	11.4	100	1.76	0.31	120	82	388	81.405	1.13	20	9.25	1.22	1.67	7.57	3.18	9.77	2.22	1.94	22	92.7	3.87	617	233	2.59	0
2	60	24.6	138	98	1	0	4	3	3.8	253	14	19	1.1	61	1.5	0.32	126	77	383	72.533	1.12	36.6	5.55	2.36	1.58	3.35	3.7	10.28	5.21	1.9	28	6.2	2.51	794	343	2.35	0
1	48	26.2	171	97	0	1	2	3	5.8	204	18	28	0	30	1.63	0.32	145	70	336	106.08	0.82	22.5	5.07	3.17	1.19	3.01	3.67	10.59	1.83	2.28	32	409.5	3.02	1323	327	4.01	0
1	45	31.6	122	74	0	1	2	3	4.7	253	14	17	0.2	25	1.67	0.33	163	89	475	89.756	1.02	23.1	7.53	2.27	1.72	5.79	3.27	12.02	5.37	2.06	22	4.8	11.41	644	407	1.61	0
1	48	24.7	135	78	0	0	2	3	5.7	285	20	14	10.5	100	1.73	0.32	109	85	234	92.909	0.77	34.8	6.56	1.14	1.16	5.04	4.83	15.36	2.2	1.5	37	48.8	4.14	598	326	1.82	0
1	25	20.5	136	90	0	0	2	3	5	236	13	14	0.6	15	1	0.25	138	80	306	117.505	0.95	21.2	7.86	1.54	1.96	5.96	4.09	11.51	2.84	1.06	27	21.8	5.03	929	741	1.24	0
2	20	31.9	141	95	0	0	0	0	5.6	255	24	17	0.9	10	1.14	0.18	121	55	254	130.073	0.78	31.5	5.86	1.99	1.16	4.49	4.68	11.33	8.28	0.48	14	10.3	2.35	1065	538	1.99	0
2	42	27.5	135	76	0	1	2	3	5.3	264	18	18	1.1	7.4	1.37	0.18	148	48	258	116.553	0.66	24.8	5.74	11.23	1.01	2.37	4.12	9.1	3.31	0.22	19	1	5.13	778	638	1.21	0
2	38	23.9	126	90	0	0	2	0	5.7	278	11	14	0.9	17	1.06	0.3	106	56	226	113.946	0.73	23.3	7.85	1.25	2.08	5.6	3.27	11.51	2.42	1.01	27	290.9	6	1393	667	2.12	0
2	65	22.9	136	72	0	0	1	3	5.1	349	6	16	1.6	50	1.28	0.36	123	70	420	78.582	1.19	27.6	5.92	3.91	1.29	3.14	3.75	10.43	7.12	2.65	26	97.7	5.81	671	718	0.93	0
2	61	21.5	122	78	0	0	2	3	4.8	177	12	21	1.4	22	1.42	0.37	138	62	341	93.594	1.11	33.5	4.6	1.05	1.41	3.16	5.66	13.74	3.42	1.5	32	58.7	3.51	647	332	1.94	0
1	49	27.3	163	110	1	0	1	2	5.9	299	14	18	1	17	1.53	0.23	135	77	291	100.582	0.89	28.5	9.2	1.52	1.89	7.29	3.85	11.83	2.5	1.43	23	207.9	9.94	724	541	1.36	0
1	51	24.4	133	89	0	1	1	2	4.4	129	34	28	0.7	33	1.07	0.25	131	73	331	102.092	0.91	25	5.7	1.15	1.43	4.21	4.49	11.44	3.24	1.09	24	74.3	2.44	816	391	2.07	0
1	30	31.9	130	80	0	0	0	0	6.1	281	11	15	0.7	6	1.29	0.26	154	117	482	71.647	1.13	30	5.76	1.96	0.99	4.19	4.8	9.6	4.15	1.69	29	16.8	3.55	1203	857	1.41	0
2	51	27.1	125	62	0	0	3	3	5.1	279	8	10	0.6	22	1.22	0.2	97	51	177	107.252	0.78	24.9	6.99	1.49	1.56	5.38	3.71	9.48	2.99	1.18	22	72.4	7.29	1131	699	1.63	0
1	52	29.4	145	95	0	0	1	0	5.7	242	8	16	2.1	43	1.51	0.25	136	71	401	109.535	0.55		5.7	1.04			3.95	10.42	4.96			1					0
1	61	26.3	168	98	1	0	3	3	6.8	340	6	15	0.8	36	1.17	0.24	107	68	267	97.982	1.02	17	8.29	1	1.53	6.7				2.32	28	89.9	10.06	578	279	2.1	0
2	30	20.5	99	79	0	0	1	3	4.9	268	15	19	1	43	1.26	0.27	139	53	166	122.736	0.8	21.6	10.5	2.21	1.47	8.93	5.75	16.78	3.13	0.76	43	56.6	2.13	942	224	4.21	0
1	42	24.7	134	76	0	0	0	0	4.8	342	17	20	1.3	27	1.39	0.42	145	70	312	110.647	0.83	26.7	7.53	2.52	1.27	5.99	3.87	9.94	1.98	0.49	39	88.4	6.16	1084	630	1.71	0
1	53	27.5	132	76	0	0	2	1	5.8	164	23	24	0.8	24	1.38	0.39	133	79	344	97.452	0.96	22.1	5.8	1.58	1.37	4.38	4.22	10.09	4.18	1.02	53	10.8	4.72	557	305	1.83	0
2	49	23.6	109	78	0	0	2	3	4.2	249	23	22	0.5	33	1.03	0.19	106	72	212	84.986	0.82	20.8	7.97	1.16	1.52	5.2				0.96	25	170.5	2.76	934	369	2.55	0
1	60	23.9	151	92	1	0	1	2	8.3	227	10	11	2.3	64	1.61	0.29	143	78	403	93.263	1.06	15	10.86	2.94	1.16	8.58				2.11	39	1500	3.89	765	406	1.88	0
1	57	24.2	138	77	0	0	3	3	5.9	242	11	19	1.9	68	1.2	0.31	114	86	352	85.992	1.05	20.7	8.29	1.57	1.38	6.76	3.72	11.52	3.63	1.77	30	384.5	2.24	611	250	2.45	0
1	74	24.3	140	75	1	0	2	3	7.4	218	25	27	0.4	18	1.41	0.32	121	99	297	64.37	1.24	29.8	5.76	0.83	2.55	3.15	3.08	8.91	2.78	2.36	31	91	14.556	754	884	0.85	0
1	22	34.6	126	90	0	0	0	1	7.9	208	13	15	1.7	16	1.65	0.29	139	60	445	135.665	0.77	36	5.35	2.52	0.89	4.01				0.96	17	4.7	4.8	976	772	1.26	0
1	62	24	150	99	1	1	2	2	6	286	25	36	1.1	68	1.15	0.31	128	112	189	60.326	1.38	15	11.79	3.49	0.78	10.17	2.99	9.91	6.84	3.46	51	103.6	5.22	737	299	2.36	0
1	60	22.1	160	82	0	0	2	3	4.6	196	14	22	1.2	68	1.76	0.32	126	68	211	98.673	0.88	23.5	7.15	1.87	1.48	5.48	3.09	11.77	0.7	1.33	27	6.6	7.9	727	461	1.58	0
1	34	23.9	153	89	0	0	0	0	6.63	195	20	21	0.8	53	1.64	0.34	147.8	85.9	430	101.21	0.82	18.3	7.62	5.04	1.17	4.38	3.49	12.49	4.29			152.6	10.79	665	820	0.82	0
1	44	28.9	122	80	0	0	2	3	5.2	149	15	16	0.8	18	1.39	0.32	152	86	399	94.214	1	24	7.9	1.82	1.24	6.57	3.07	13.03	2.27	1.24	34	95.5	6.79	517	236	2.21	0
2	40	21.5	131	100	0	0	1	3	6	287	25	34	0.6	33	0.89	0.24	111	63	173	106.393	1.02	16.6	7.25	1.92	0.97	5.93	3.46	10.84	5.09	2.67	29	22.2	6.55	1153	290	3.98	0
1	51	23.4	150	94	0	1	0	0	6.8	209	13	19	1.3	72	1.36	0.36	119	95	455	79.525	1.15	21.3	7.9	2.35	1.27	6.56	3.47	11.22	3.13	1.86	38	95.1	7.43	957	416	2.31	0
1	55	24.6	138	92	0	0	3	3	5.4	193	21	24	1.1	46	1.41	0.38	134	75	448	98.166	1.11	22.6	5.99	0.75	2.01	3.8	3.64	8.53	1.88	2.02	50	138.2	4.33	1152	359	3.21	0
1	63	23.1	155	95	1	0	1	2	4	207	17	23	0.9	19	0.98	0.23	129	88	363	80.183	1.05	20.9	6.31	1.42	1.23	5.05	4.13	10.77	6.83	1.94	28	43.1	2.8	1107	460	2.41	0
1	46	26	112	89	0	0	0	0	6.3	151	11	11	1.4	24	1.16	0.28	133	71	382	106.955	0.91	15	6.16	3.27	1.01	4.34	3.74	11.67	2.59	1.6	46	18.3	7.96	1266	504	2.56	0
1	31	24.4	170	85	0	0	0	0	7.9	155	13	10	0.7	8	1.17	0.23	148	78	274	114.335	0.99	31	3.48	1.89	1.3	1.94	5.43	12.37	2.27	1	15	3.2	2.03	1392	625	2.22	0
1	53	20.9	119	73	0	0	3	3	5.6	271	14	17	0.6	17	1.47	0.27	130	65	309	105.586	1.02	24.3	6.48	1.19	0.89	5.57	4.06	10.54	6.34	2.13	38	9.5	2.21	639	263	2.4	0
1	52	25.4	135	80	1	0	0	0	5.1	284	18	22	20.6	80	2.1	0.45	141	82	457	94.345	1.11	30	5.8	0.99	1.16	4.62	4.02	12.12	1.41	1.68	34	447.4	1.8	398	358	1.11	0
2	68	21.1	135	78	0	0	0	0	6.22	373	14	28	0.4	25	1.03	0.24	120.8	59	212	90.724	0.84	31.9	8.35	0.92	2.43	5.77	3.91	14.16	2.45	3.91	28	48.8	1.62				0
1	24	17.8	127	81	0	0	0	3	4.3	249	14	19	0.3	36	1.23	0.2	141	72	361	124.115	1.03	18	10.2	1.41	1.73	8.47	5.09	14.23	6.97	1.58	30	66.1	8.76	1369	683	2	0
2	28	18.9	118	76	0	0	0	0	6.1	282	12	19	0.4	22	1.07	0.19	125	54	337	123.71	0.8	23.6	5.99	1	2.43	3.53	4.44	13.74	5.33	1.12	27	85.9	4.47	1153	440	2.63	0
1	31	27.4	143	95	0	0	3	2	10.8	188	25	13	0.3	8	1.16	0.28	127	78	551	114.335	1.15	33.2	4.49	1.71	1.59	2.82	4.81	11.8	0.72	0.95	27	12.5	1.1	656	650	1.01	0
2	31	23.4	135	76	0	0	3	3	4.4	337	15	18	1.4	87	1.37	0.35	120	64	212	111.199	1.11	20.2	10.38	3.05	0.96	9.37	3.19	8.95	8.26	3.36	38	454.1	14.08	649	593	1.1	0
2	65	31	125	86	0	0	1	1	5.6	226	15	16	1.2	33	1.23	0.3	117	50	234	97.841	0.99	23.3	6.93	4.1	1.22	5.01	3.29	8.51	8.91	2.37	33	43.9	7.02	899	687	1.3	0
2	51	31.6	125	76	0	1	2	3	5.7	215	12	15	0	30	1.29	0.38	116	44	354	112.59	0.88	33.6	4.36	2.34	1.13	2.66	4.36	13.58	3.04	1.85	33	9.4	1.66	1131	461	2.48	0
2	64	27.5	145	73	0	0	2	3	6.1	206	9	11	0	43	1.46	0.34	124	45	328	102.006	0.83	24.4	8.31	4.27	1.18	5.91	4.4	10.06	9.73	1.33	28	85.5	1.59	1349	479	2.83	0
2	58	30.8	160	90	1	0	3	3	8	263	21	22					133	46	203	105.631	0.79	36.1	7.74	3.34	1.99	5.21	1.1	7.53	3.08	1.04	46	61.3	4.01	677	587	1.14	0
2	29	31.3	132	86	0	0	0	0	8.9	269	12	12	0.5	50	1.65	0.42	148	47	378	128.585	0.75	23.9	10.73	3.25	1.4	9.16	4.95	12.09	5.17	1.35	39	483.8	5.93	1490	1062	1.4	0
2	36	24.9	99	72	0	0	0	3	3.9	276	11	18	0	114	1.65	0.46	113	65	249	105.368	0.71	14.3	9.8	4.69	1.51	6.75	2.8	9.08	13.04	1.5	32	1	6.81	1003	372	2.7	0
2	56	26.2	140	80	0	0	1	2	5.6	257	14	17	0	53	1.33	0.39	99	55	230	101.009	0.94	43.4	8.49	1.91	1.42	7.03	3.48	9.98	6.74	1.44	37	284.4	3.19	1170	385	3.04	0
1	67	22.8	134	75	0	0	3	3	6.6	218	48	30	0	33	1.29	0.36	128	77	253	89.26	1.04	18.4	8.13	1.32	1.46	6.58	1.15	12.7	2.07	1.76	44	290.4	5.7	867	601	1.46	0
1	50	26.2	145	75	1	0	0	3	5.2	312	24	36	2.2	87	1.38	0.36	133	97	331	78.093	1.14	17.4	14.5	1.82	1.55	12.81	1.18	11.1	3.77	1.48	47	761.6	2.64	721	509	1.41	0
1	19	22.2	116	85	0	0	0	0	6	241	9	14	6.5	72	1.3	0.26	131	87	356	124.566	0.93	13.9	6.98	2.44	1.53	5.17	0.63	11.84	5.54	1.1	49	70.1	2.26	530	496	1.06	0
2	50	23	122	88	0	0	0	0	5.3	152	44	49	5.8	27	0.94	0.26	94	67	263	92.063	1.29	26.1	4.88	1.51	1.15	3.16	0.99	12.72	3.07	4	31	16	4.74	808	416	1.94	0
1	61	31.2	127	89	0	0	3	3	6.3	211	15	17	0	40	1.37	0.28	149	74	262	94.636	1.05	22.1	5.79	3.94	0.94	3.61	3.78	8.36	3.7	1.84	33	230.3	8.943	794	324	2.49	0
1	37	14.9	122	83	1	0	0	3	5	204	19	18	0	8	1.33	0.19	149	70	353	114.602	0.79	39.1	4.53	1.99	1.24	2.95	5.42	12.51	2.08	1.18	21	4.9	1.6	687	287	2.41	0
1	31	26.8	124	88	0	0	2	3	6.4	243	26	20	2	36	1.45	0.28	138	73	368	117.491	1	18	6.46	3.48	0.74	4.43	1.45	10.66	6.98	1.72	54	57.5	1.95	1812	1636	1.11	0
1	64	27.4	132	84	1	0	0	0	7.2	204	16	19	0		1.22	0.26	139	88	255	79.622	1.06	38	3.45	1.03	1.53	1.73	1.67	11.74	3.62	1.33	34	5.2	2.42	1052	456	2.31	0
1	46	26.2	119	69	0	1	2	3	5	159	13	16	0.9	13	0.79	0.29	130	80	284	101.389	1.05	23.2	6.55	1.47	1.21	5.12	4.21	10.31	3.45	2.1	29	19.1	4.75	543	182	2.97	0
2	57	24.7	142	88	0	0	3	3	5.9	253	15	14	4.1	104	1.58	0.36	116	58	281	98.565	0.99	21.8	7.2	1.44	1.46	5.32	1.05	9.64	4.08	2.55	41	9.6	4.01	704	488	1.46	0
1	50	25.2	142	83	1	0	2	3	7.6	175	11	12	4.9	22	1.45	0.4	143	76	444	101.124	1.13	25.1	7.42	3.07	1.04	5.55	3.63	10.24	2.36	2.37	42	95.6	7.65	1092	835	1.33	0
1	61	28	145	92	1	0	4	3	7.69	254	6	14	8.6	104	1.24	0.34	122.5	60	340	103.155	0.99	14.6	11.32	3.51	0.77	9.94	3.59	8.85	3.52	1.26	31	55	12.1	1200	487	2.46	0
1	45	17.5	122	80	0	0	3	3	5.1	200	14	13	2.5	23	1.16	0.29	122	66	285	110.991	0.92	23.6	4.78	0.49	1.13	3.39	1.47	11.57	8.53	1.38	39	1	3.28	1140	720	1.58	0
1	49	22	140	90	1	0	1	2	5.3	285	19	17	0.4	57	1.43	0.27	127	64	337	109.289	0.93	14.5	9.43	10.13	1.07	3.3	4.19	9.34	3.45	2	46	18.5	4.24	877	312	2.83	0
1	55	28.7	138	78	1	1	2	3	5.6	179	11	18	10	87	1.35	0.37	112	91	450	81.449	1.08	18.3	9.36	2.39	1.3	7.91	3.94	9.21	5.85	2.2	36	101.5	2.93	605	286	2.12	0
1	49	26	160	90	0	0	3	3	4.2	172	12	11	0	20	1.21	0.25	120	67	224	107.251	0.88	22.9	7.06	8.16	0.98	2.89	4.35	9.97	4.51	1.52	40	39.2	6.6	728	362	2.02	0
1	35	25.6	148	92	1	0	1	3	5.2	199	17	20	0	6.2	0.86	0.19	121	97	303	86.771	0.89	18.8	8.84	0.92	2.2	6.57	3.46	9.56	5.66	3.42	25	13.9	7.2	549	438	1.27	0
1	52	19.4	138	88	0	0	0	0	7.7	239	10	16	3.3	53	1.24	0.36	121	70	262	103.414	0.96	18.1	5.64	0.52	1.43	4.14	1.3	8.56	8.23	2.19	38	76.8	4.63	870	462	1.89	0
1	31	20.1	132	77	0	1	0	0	8.1	203	13	11	0	50	0.97	0.25	132	97	337	89.244	1.46	14.9	17.05	2.59	1.72	14.45	0.4	16.56	2.96	2.05	42	2.2	2.34	664	792	0.84	0
1	46	22.6	139	97	1	0	2	1	3.7	238	21	25	0	24	0.9	0.17	112	55	265	118.79	0.8	22.1	5.77	1.8	1.08	4.55	3.84	8.9	2.94	1.24	20	12.7	1.76	597	233	2.55	0
2	54	19.1	116	80	0	1	0	3	3.9	259	16	19	0	46	0.94	0.31	115	45	247	109	0.82	23.5	5	1.01	1.72	2.86	3.59	8.74	12.14	1.98	25	70.3	8.54	755	569	1.33	0
1	67	21.3	145	90	1	0	1	2	4.5	150	9	17	1.2	40	1.13	0.31	131	69	322	93.376	0.99	27	4.9	0.87	1.47	3.15	1.5	9.46	1.42	2.48	42	62.7	9	464	604	0.77	0
1	34	30.7	133	88	1	1	0	0	7	249	21	20	1	18	1.24	0.25	154	81	391	108	0.9	21.1	5.91	5.89	0.87	3.48	3.9	12.36	4.86	1.99	39	12.3	8.67	1049	312	3.36	0
1	40	34.3	141	101	1	0	1	2	5.4	270	11	14	1.8	80	1.25	0.44	143	97	293	83.78	0.77	18	10.49	1.99	1.44	8.69	3.16	11.31	2	2.1	60	731.2	4.43	570	642	0.89	0
1	46	32.4	134	92	1	0	3	3	5.9	260	67	84	0	40	1.15	0.25	124	67	253	109.535	1.12	20.7	7.51	3.47	0.97	5.26	3.83	8.56	6.37	2.88	59	48.6	3.96	324	304	1.07	0
1	74	28.4	140	76	1	0	4	3	7	292	53	57	2.2	83	1.16	0.36	125	146	278	40.244	1.87	22.2	8.8	3.09	1.32	7.25	0	9.97	2.83	5.53	49	312.7	6.22	1108	1052	1.05	0
2	60	23.3	120	80	0	0	1	2	5.5	297	15	19	0.16	46	1	0.23	116	67	228	85.818	1.02	22.5	7.49	2.64	1.61	5.73	3.67	8.17	3.93	1.34	39	192.1	6.22	1680	1572	1.07	0
1	70	27.4	148	95	1	0	1	3	3.9	266	10	16	2	53	1.04	0.26	112	88	337	76.336	1.19	17.9	6.9	1.18	1.97	4.92	3.58	11.45	2.77	2.45	33	277.9	9.02	633	389	1.63	0
2	71	24.2	119	79	1	0	2	3	9	242	12	17	2	87	1.22	0.33	113	53	304	92.022	0.9	19.6	7.94	2.17	1.17	6.29	2.82	9.09	6.46	3.35	34	234.1	2.4	1278	520	2.47	0
1	40	25.8	136	93	1	0	3	3	6.9	238	33	17	0.6	15	1.42	0.23	161	67	420	114.25	0.89	35.5	7.55	2.4	1.44	5.91	4.57	9.59	4.98	3.14	36	35.8	2.14	1225	390	3.1	0
1	61	24.2	130	85	0	0	4	3	6.4	297	12	16	0	64	1.08	0.23	114	75	310	94.115	1.21	16.3	6.71	1.03	1.36	5.09	2.87	9.76	1.24	2.85	46	16.2	2.14	400	192	2.08	0
1	56	21.6	146	85	1	0	3	3	8.4	207	21	30	0	40	1.01	0.29	153	83	451	90.396	1.27	24.6	8.3	1.02	1.38	6.9	3.89	10.79	3.53	2.56	33	65.1	3.49	786	396	2.01	0
2	62	24	152	86	1	0	0	3	4.9	206	17	15	1.4	57	1.38	0.36	118	59	287	93.967	0.92	27.4	7.37	2.91	1.5	5.62	3.44	9.31	1.48	1.18	28	109.9	4.09	955	397	2.4	0
2	55	34.1	169	86	1	0	0	0	4.3	189	28	26	0	87	1.15	0.3	117	62	211	97.623	1	19.9	9.17	3.78	1.32	6.24	3.53	9.09	7.41	1.84	46	57.3	13.84	1128	404	2.79	0
1	27	23.7	116	60	0	0	0	0	8.4	325	14	14	0	8.7	0.89	0.26	134	76	477	118.856	0.83	22.7	8	1.82	1.15	6.74	4.03	11.85	2.79	1.14	31	1500	5.85	1379	1227	1.13	0
2	33	25	140	80	0	0	3	3	4.3	203	10	30	0	64	0.85	0.23	120.3	53.9	188	119.51	0.76	17.7	13.59	2.37	1.39	12.2	3.3	8.96	6.16	1.75	27	91.2	5.52	1068	801	1.34	0
1	41	31.4	142	90	1	0	1	2	5	167	16	21	0	11	0.73	0.3	136	82	246	101.924	0.92	16.2	7.26	1.66	1.16	5.99	0	9.64	10.16	1.99	60	65.8	3.94	408	300	1.36	0
1	48	31.1	153	89	1	0	1	2	8.4	283	38	29	1.1	61	1.45	0.27	138	118	453	62.491	1.32	18.3	8.32	3.11	1.32	6.5	0	7.96	8.94	2.79	66	86.5	6	612	532	1.15	0
2	29	39.1	142	86	0	0	3	3	6.8	379	11	18	0.6	100	1.11	0.15	117	27	129	154.309	0.66	11.3	15.45	7.69	0.74	12.97	3.97	12.15	4.44	1.26	23	1500	7.51	1224	756	1.62	0
2	57	25.9	145	81	0	0	0	0	3.8	116	29	35	0	36	1.09	0.16	123	54	281	100.91	0.96	25.5	5.46	1.27	1.5	3.55	0	10.69	4.62	1.76	29	7.5	3.5	408	208	1.96	0
1	35	33.9	134	94	1	0	3	2	6.3	309	21	17	1.2	43	1.04	0.19	147	95	268	88.985	1.45	19.3	10.1	2.38	1.27	8.75	0	11.85	7.95	2.47	42	104.6		952	468	2.03	0
1	65	24.5	140	90	1	0	2	3	15	328	33	19	0	13	1.08	0.29	154	93	313	73.954	1.53	23.6	7.32	2.09	2.39	4.9	4.02	14.76	0.83	1.84	42	26.5	8.24	2411	711	3.4	0
2	51	25.4	143	93	1	0	3	3	6.2	243	11	13	0.32	30	1.16	0.34	123	37	221	119.194	0.76	30.9	7.1	1.87	2.28	4.81	3.5	11.59	0.74	2.98	29	2.4	3.09	228	176	1.3	0
2	46	18	118	69	0	0	4	3	6.7	141	9	18	0	40	0.87	0.18	101	34	276	126.938	0.78	29.4	5.67	1.48	2.04	3.57	4.16	10.39	2.11	1.03	26	11.4	0.85	1062	170	6.25	0
2	26	16.4	115	75	0	0	0	0	6.3	254	18	21	0	7	0.71	0.15	121	44	176	134.204	0.59	28	4.9	0.85	2.24	2.63	0	13.86	1.61	0.88	25	22.9	1.49	456	448	1.02	0
1	52	23.7	114	78	0	0	0	3	5.4	232	51	35	1.9	36	1.25	0.35	128	77	434	92.451	1.1	25.5	6.82	2.94	1.31	4.18	0	10.97	6.42	2.24	32	24.1	3.09	492	380	1.29	0
2	56	39.1	150	88	1	0	1	3	6.41	310	30	30	0	50	1.25	0.3	123.1	68	305	86.7	0.84	18.8	5.12	4.67	0.98	2.79	0	11.82	3.99	2.07	42	1500	8.24	384	332	1.16	0
1	36	24.8	115	70	0	0	2	3	7.2	184	14	19	0	72	1.03	0.17	121	88	180	96.929	1.41	19.3	8.9	5.98	0.73	5.87	0	11.13	8.12	2.47	58	27.1	5.34	444	192	2.31	0
1	72	25.2	126	68	0	0	1	3	7.9	118	8	13	5.7	40	1.19	0.29	118	73	226	88.09	1.14	22.7	10	1.36	1.69	7.71	3.42	9.45	1.47	3.91	32	791.1	1.5	972	892	1.09	0
1	28	30.1	143	94	1	0	4	3	8.6	396	15	18	2.2	67	1.21	0.26	118	103	164	84.765	1.13	19.6	9.13	4.01	0.93	6.94	3.66	11.11	5.77	4.02	39	328.1	3.11	1550	758	2.05	0
2	48	45	142	96	1	0	3	3	6.2	326	12	12	0	46	1.35	0.31	106	46	340	113.318	0.96	27.3	6.49	1.87	1.17	5.01	4.67	10.02	2.25	3.76	34	32.3	1.48	599	396	1.51	0
2	52	28.7	116	72	0	0	4	3	5.1	237	25	25	0	75	1.39	0.23	116	54	371	104.517	0.66	22.7	4.21	4.58	0.74	2.06	0	11.75	3.97	1.11	35	208.8	3.11	852	528	1.61	0
1	55	24.5	138	88	0	0	1	2	11.4	194	35	38	0	27	1.26	0.18	146	114	392	62.025	1.44	12.9	11.45	4.92	1.25	8.72	0	0	0	2.28	44	134.6	1.91	1908	612	3.12	0
2	27	25	127	95	1	0	4	3	8.2	148	14	10	2.1	6	1.06	0.18	126	37	248	141.083	0.71	34.7	2.33	1.33	1.44	0.77	5.15	11.48	0.85	0.91	32	2.1	0.47	873	273	3.2	0
1	44	20.4	134	73	0	0	1	0	6.3	185	28	18	0	12	1.13	0.21	123	63	263	113.931	0.79	24.5	6.8	0.71	1.69	5.08	3.69	10.89	7.93	1.5	30	11.5	4.8	593	378	1.57	0
1	56	27	132	91	1	1	0	0	8.4	325	24	21	0.79	16	1.86	0.38	141	64	382	104.045	0.87	38.6	3.4	2.35	0.83	2.04	0	0	0	0.73	24	5.8	6.51				0
2	46	27.6	129	89	0	0	4	2	5.8	362	27	42	2.1		1.44	0.24	112	91	295	65.393	1.36	17	10.07	5.89	1.17	6.62	3.3	9.29	3.75	3.84	47	1500	9.51				0
2	60	21.3	153	91	1	0	2	3	5.6	182	9	17	1.5	46	1.43	0.29	119	56	345	97.63	0.8	33.2	7.56	1.49	2.12	5.19	4.4	11.44	2.09	1.17	42	49.5	3.41	964	184	5.24	0
1	48	28.2	123	85	0	0	2	2	6.5	125	121	62	1.3	19	1.11	0.16	159	88	332	89.093	1.08	23.5	5.65	1.95	1.07	4.03	4.03	10.01	3.8	1.99	31	18.3	1.92	448	408	1.1	0
1	49	24.7	126	78	0	0	1	2	4.6	168	24	23	4.3	19	1.6	0.29	170	74	403	102.959	0.98	26	7.5	2.01	1.68	5.5	4.23	10.5	3.89	2.16	32	7.3	5.21				0
1	53	25.4	138	82	0	0	4	2	4.7	270	20	33	1.5	83	1.29	0.25	103	99	293	74.601	1.26	13.4	11.78	2.16	1.15	10.31	0	9.62	3.79	1.85	56	1500	10.66	638	139	4.59	0
1	17	23.8	120	75	0	0	0	1	9.2	267	24	75	1.6	26	1	0.28	140	64	274	140.385	0.93	20.5	9.87	2.08	1.13	8.08	0	9.08	11.43	1.13	39	66.5	2.46	576	488	1.18	0
2	51	21.7	110	64	0	0	1	0	11	255	15	16	2.2	16	1.28	0.18	96	56	284	104.002	0.9	30.5	6.73	2.62	1.96	4.36	0	12.32	3.63	1.36	34	12.9	3.04	1304	400	3.26	0
1	53	23.9	138	91	1	0	1	0	6.1	221	16	16	0	6	1.25	0.19	138	56	365	112.256	0.77	24	5.05	5.57	1.01	2.34	0	11.85	2.55	0.87	40	16	3.18	392	368	1.07	0
1	63	26.2	130	85	0	0	3	3	11.4	230	41	25	2.5	33	1.26	0.32	156	93	287	75.001	0.98	17.4	6.73	2.22	1.17	5.19	0	0	0	1.52	32	1500	8.62	1142	454	2.52	0
1	55	21.9	135	82	0	0	3	3	9.6	281	29	29	6.4	91	1.72	0.3	130	76	411	97.634	1.17	34.8	5.88	3.57	1.18	3.38	0	12.33	2.8	1.58	41	2.1	3.8	796	1132	0.7	0
2	43	25.9	125	78	0	0	0	1	8.3	263	10	18	0.8	43	1.29	0.28	115	51	170	113.451	0.63	22.1	5.03	1.29	1.27	3.57	0	0	0	1.19	39	477.1	10.66	106	106	1	0
2	24	38.8	139	94	1	0	1	2	9.3	482	13	15	1.6	100	1.35	0.39	129	88	339	79.478	1.7	18.7	10.16	16.18	0.94	1.86	0	10.8	6.77	4.43	67	82.2	2.4	3447	2436	2.69	0
1	60	26	124	91	1	0	1	2	6.2	349	12	17	1.69	83	1.63	0.24	119	83	561	87.892	1.2	25.4	6.42	2.64	0.89	4.43	4.31	10.3	0.7	2.72	22	5.7	1.74	356	536	0.6	0
1	28	27.5	118	75	0	0	2	3	7.3	203	12	20	4.6	20	1.32	0.24	135	91	435	98.459	1.07	19.1	6.48	1.68	1	5.16	0	14.8	2	2.22	51	12.7	8.77	124	396	0.31	0
2	46	28.7	138	75	1	0	1	3	11.7	239	10	16	5.8	104	1.56	0.32	120	69	366	91.38	0.94	19.6	9.7	2.14	2.23	8.62	3.26	10.87	9.09	1.47	56	24.6	6.75	905	266	3.4	0
1	42	23.1	135	78	1	0	4	3	7.7	208	22	21	0.8	11	1.41	0.22	134	71	283	110.003	0.8	24.7	4.26	1.24	1.31	2.82	4.61	12.61	0.99	1.13	24	18.4	3.75	800	852	0.94	0
1	26	23.8	136	71	0	0	0	0	8.7	247	35	34	7.6	9	1.48	0.16	159	69	324	124.543	0.87	34.5	5.24	9.11	0.69	2.43	5.32	12.53	3.6	1.18	19	2.4	2.4	344	292	1.18	0
1	33	27.4	149	88	1	0	4	3	5	203	16	21	0	43	1.4	0.35	143	83	393	106.248	0.91	34.6	5.67	2.26	1.49	3.4	4.49	12.16	2.27	0.9	25	91.2	1.95	292	436	0.67	0
1	29	31.3	144	105	1	0	1	3	7	154	22	13	0.8	24	1.71	0.29	145	84	574	107.704	0.92	31.4	4.38	5.87	0.82	1.99	4.66	10.69	2.32	1.19	17	6.7	3.15	640	576	1.11	0
1	61	27.3	134	89	0	0	0	0	5.2	211	22	23	0.8	18	1.33	0.22	139	80	493	91.249	0.99	26.1	5.25	6.24	0.83	1.9	4.13	10.01	5.3	1.26	30	251.9	4.83	480	296	1.62	0
2	70	28.5	159	86	1	0	4	3	5.4	161	8	12	1.3	46	1.37	0.23	116	76	582	68.69	1.2	18.3	6.83	2.51	0.91	5.16	2.99	11.26	3.4	2.34	28	295.9	7.26	164	636	0.26	0
2	59	24	140	85	1	0	0	0	5.4	275	13	17	0	57	1.13	0.31	102	83	408	66.709	1.19	28.5	4.81	2.18	1.13	2.89	0	8.75	1.66	2.88	37	34.3	3.18	728	596	1.22	0
1	69	28.4	150	90	1	0	4	3	6.1	259	56	34	0	30	1.14	0.29	124	128	365	48.87	1.66	19.3	9.36	1.53	2.46	6.75	0	13.63	4.26	2.66	56	21.8	2.73	720	308	2.34	0
2	56	24.1	132	78	0	0	0	0	5.2	228	11	18	0	36	1.43	0.31	126	54	263	101.621	0.67	36.5	6.19	1.81	1.61	4.17	4.03	11.3	3.83	1.46	22	2.3	2.24	667	574	1.17	0
1	65	23.9	133	77	1	1	4	3	8.2	157	57	42	7.2	10	0.84	0.2	103	129	353	49.792	2.57	16.9	4.85	1.03	1.51	3.07	3.46	18.18	3.57	5.15	50	22.8	8.55	1049	470	2.24	0
2	33	16.4	132	81	0	0	3	3	3.1	276	13	12	0	25	0.91	0.14	112	56	292	118.02	0.81	36.9	3.21	0.76	1.11	2.03	0	8.95	1.48	1.51	8	2.2	1.59	531	281	1.9	0
1	43	31.2	143	92	1	0	3	3	6.3	244	15	18	0.5	43	1.04	0.21	139	94	291	85.205	0.9	17.5	9.62	3.15	1.17	7.63	3.97	9.78	10.75	1.98	31	84.2	6.21	1050	645	1.64	0
2	28	27.9	100	63	0	0	0	3	8.69	265	7	13	0	33	1.17	0.23	120	70	377	101.907	0.84	32.6	3.68	0.91	1.23	1.93	0	0	0	0.91	48	7.6	1.87	1392	603	2.28	0
2	55	20.2	130	83	0	0	0	0	4.9	201	16	19	0	50	1.4	0.23	124	59	160	99.399	0.95	21.6	8.21	1.4	1.51	6.58	3.7	9.78	1.99	2.29	37	184.3	8.55	584	240	2.42	0
1	16	16.9	105	71	0	0	0	0	4.9	266	14	21	0	25	1.34	0.2	136	71	459	122.679	1.12	28	5.98	2.11	1.51	4.34	4.57	12.18	4.17	1.78	28	11.5	4.8	516	448	1.15	0
2	48	27.3	139	84	0	0	0	0	13	160	14	18	48.5	53	1.71	0.29	115	67	335	93.365	0.89	24.4	6.1	1.3	1.84	4.1	0	0	0	1.24	27	183.7	16.88	232	132	1.76	0
1	48	27.6	142	85	0	1	4	3	4	228	27	30	0.8	83	1.29	0.28	101	98	325	78.222	1.25	16	8.09	2.73	0.99	6.46	3.11	8.66	3.67	2.79	35	330.2	5.22	100	168	0.6	0
2	48	34.4	143	87	1	0	3	3	8.6	233	44	45	8.1	75	1.47	0.32	122	46	281	113.318	0.74	19.5	8.41	2.06	1.5	6.33	3.79	15.56	3.08	0.77	17	84.4	6.08	1150	728	1.58	0
1	39	22	133	77	0	1	2	3	7.2	184	23	16	0	1	1.02	0.19	155	107	207	74.93	1.03	34.9	5.13	1.1	1.5	3.35	4.6	11	1.09	1.08	29	10.8	1.81	148	520	0.28	0
2	50	23.4	130	84	0	0	2	2	5.4	141	12	17	0	61	1.14	0.2	91	52	214	107.32	0.72	23.8	5.31	2.79	1.28	4.01	4.08	12.07	2.42	0.94	16	40.1	2.64	960	692	1.39	0
1	61	25.5	162	89	1	0	3	1	6.9	270	17	23	0.9	61	1.63	0.36	146	60	331	103.155	1.02	27.1	10.84	1.93	1.68	6.64	3.3	8.07	6.71	1.81	27	14	5.5	316	400	0.79	0
1	44	28.7	141	77	1	0	1	2	5.3	215	14	11	1.65	80	2.18	0.38	119	71	470	108.469	1.03	25.3	11.07	2.59	1.54	8.71	3.4	10.75	1.46	2.09	56	77.3	6.57	288	484	0.6	0
1	71	23.4	140	88	0	0	0	0	7.9	120	13	22	0	41	1.55	0.31	126	64	350	94.3	1.11	18	7.7	3.53	1.36	5.41	3.23	10.94	4.52	1.96	37	113.2	3.88	616	780	0.79	0
1	46	19.1	139	90	0	0	2	3	3.7	269	36	34	9.1	53	1.84	0.41	135	49	221	124.566	0.63	35.6	5.8	0.66	2.27	3.49	5.2	15.18	3.49	1.12	27	28.7	4.34	476	236	2.02	0
1	54	30	124	80	0	0	1	2	6.7	236	20	22	3.2	20	2.1	0.39	164	75	302	98.86	1.01	22.6	6.66	3.69	0.86	5.13	3.23	9.62	4.11	1.47	42	388.9	5.09	488	404	1.21	0
1	28	22.7	138	96	1	0	0	0	6.1	199	59	95	0	40	1.24	0.27	114	81	365	113.339	0.84	18.9	12.1	2.35	1.18	9.98	3.88	14.73	11.16	0.87	35	70.3	4.64	1400	660	2.12	0
2	53	17.3	124	76	0	0	2	2	6	259	13	21	0	14	0	0	120	60	210	99.547	0.89	26.4	7.72	1.79	1.94	5.68	4.92	9.25	3.2	0.98	32	12.1	4.93	396	112	3.54	0
1	66	26.4	120	75	0	0	4	3	6.2	178	18	28	0	68	1.5	0.26	101	93	294	73.437	1.41	15.1	8.66	1.87	1.18	7.17	4.37	10.28	1.67	3.67	45	319.7	6.42	952	440	2.16	0
1	60	30	145	79	1	0	2	3	9.6	116	8	26	9.4	61	1.66	0.35	133	63	415	101.819	1.08	27.4	4.57	1.48	1.1	3.44	3.29	11.11	2.52	2.23	33	2.1	5.35	960	492	1.95	0
1	38	24	137	88	0	0	1	2	6.8	185	17	19	10.24	36	1.96	0.41	149	72	401	112.49	0.93	29.2	3.61	1.8	1.15	2.17	3.8	10.49	1.71	1.62	46	138.2	2.52	908	508	1.79	0
1	48	28.4	130	80	1	0	4	3	5	216	14	21	1.1	46	1.58	0.35	149	87	340	90.333	1.01	23.2	7.09	4.21	0.93	4.49	3.55	10.67	4.18	1.75	44	286.8	7.7	100	152	0.66	0
1	43	25.9	125	92	1	0	0	2	6.8	220	28	27	0	23	1.31	0.2	138	63	319	114.734	1	22.5	8.31	3.53	1.19	6.27	4.76	12.2	2.42	1.88	19	127.9	5.07	244	364	0.67	0
2	23	28.2	115	69	0	0	1	2	11.1	255	12	15	0	43	1.37	0.22	106	62	397	122.23	1.07	21.2	6.43	3.13	1.76	4.11	0	0	0	1.46	23	10.3	6.43	1732	1072	1.62	0
1	62	17.3	132	79	1	0	4	0	7.5	155	24	44	0	0	0	0	146	79	486	91.482	1.06	36.1	7.5	2.4			4.28	13.89	2.21	1.75	31	15.5	0.58	536	400	1.34	0
1	49	23.3	123	70	0	0	4	3	8.3	326	11	20	1.3	57	1.73	0.4	156	98	307	77.675	1.23	23.1	9.51	3.03	1.22	7.14	3.36	13.37	2.7	2.88	45	122.3	9	588	492	1.2	0
1	28	27.2	130	74	1	0	2	1	4.8	164	18	21	0	15	1.27	0.2	125	96	441	92.294	1.1	20	4.98	0.87	1.01	3.89	4.08	10.62	4.6	2.66	38	11.3	10.19	444	520	0.85	0
2	53	27.1	113	81	1	0	1	0	5.3	288	19	21	0	61	1.81	0.43	149	60	450	100.249	1.17	22.8	11.33	5.59	1.84	7.83	4.2	10.61	4.54	1.5	39	272.1	4.35	1150	835	2.65	0
2	20	30.1	126	85	0	0	0	0	7.4	300	14	15	0	64	1.38	0.23	119	48	197	136.03	1.07	26.7	6.84	1	5	3.98	4.36	10.64	0.99	0.91	38	2.3	6.9	516	268	1.93	0
1	67	24.1	73		0	0	3	3	4.5	166	16	18	5	46	1.81	0.36	152	78	286	88.788	1.1	26.8	6.49	3.93	0.83	4.13	4.49	10.67	4.42	2.16	42	2.5	4.59	428	380	1.13	0
2	23	23.8	114	76	0	0	0	0	8.9	255	19	25	0	11	1.16	0.14	129	48	392	133.195	0.76	34.6	4.93	0.89	1.7	3.09	4.44	12.12	2.06	1.09	31	2.1	1.22	668	676	0.99	0
1	50	28.1	125	75	0	0	2	0	7.1	155	44	25	1.1	23	1.37	0.27	135	63	432	109.229	1.04	25.4	7.54	5.71	1.54	4.04	4.05	21.49	5.3	2.09	34	114.1	2.06	624	348	1.79	0
1	46	27.9	135	82	1	0	2	2	5.9	220	18	21	0	11	1.38	0.34	160	74	373	105.152	0.95	30.3	3.74	2.73	1.03	2.02	5.09	14.43	1.13	1.95	23	53	0.81	288	304	0.95	0
1	64	24.5	134	81	1	0	4	3	8.3	203	27	27	0.9	23	1.53	0.25	143	81	443	88.014	1.35	25.1	5.19	2.05	1.08	3.4	4.02	14.07	3.09	2.24	47	15	5.82	900	396	2.27	0
2	64	23.7	136	86	1	0	1	0	4.9	242	9	14	0.6	22	1.47	0.28	135	75	401	72.803	1.46	34.6	7.13	2.43	1.51	5.19	4.87	10.59	1.8	2.23	28	51.8	0.33				0
1	26	23.1	164	78	1	0	0	0	8	241	46	22	0	25	1.73	0.3	137	54	479	137.744	0.82	26.3	7.92	9.22	1.26	3.71	4.95	11.85	5.11	1.07	17	2.4	4.32	800	384	2.08	0
2	71	23.9	130	90	0	0	1	3	8.6	180	42	20	3.2	40	1.56	0.31	121	76.8	462	67.35	1.24	23.2	6.99	1.33	4.2	2.79	3.31	17.7	1.12	1.93	46	12.1	3.15	130	500	0.26	0
2	16	23	108	72	0	0	1	3	8.4	257	23	25	0	25	1.38	0.19	84	39	218	136.03	0.65	25.5	5.04	1	1.66	3.1	3.86	10.42	2.97	0.98	12	20.3	2.11	760	864	0.88	0
2	47	27	135	85	0	1	4	3	6	260	10	16	3.3	53	1.28	0.35	128	52	270	109.605	0.75	29.8	4.15	1.1			4.08	8.39	4.62	1.36	33	50	3.25	482	249	1.94	0
2	25	18.4	116	79	0	0	0	0	5.4	222	10	17	0	10	1.1	0.14	119	55	308	125.584	0.7	32.4	4.98	0.83	1.45	3.25	5.21	11.91	3.03	0.88	14	2.3	1.25	1319	789	1.76	0
2	46	28.8	115	77	0	0	2	0	15.2	270	10	12	0	16	1.39	0.23	98	48	187	113.323	0.89	27	5.96	1.28	2.56	3.28	3.52	10.51	1.17	1.04	56	2.1	2.38	783	346	2.26	0
2	56	21.1	134	76	0	0	0	0	6.6	217	14	13	0.77	20	0	0	133	46	304	107.13	1.02	33.3	4.96	3.2	1.48	2.61	4.75	10.98	1.31	2.36	32	21.7	1.09	714	248	2.88	0
1	54	26.4	118	65	0	0	4	3	4.9	272	32	37	6	68	2	0.41	133	73	450	99.963	1.12	26.1	6.57	8.39	0.79	1.82	3.54	12.53	6.84	1.9	54	259.3	6.07	632	224	2.82	0
1	63	17.3	112	69	0	0	0	3	4.3	242	15	17	1.1	36	1.71	0.36	141	62	276	100.354	0.69	27.8	9.08	1.88	1.73	7.02	3.41	8.61	2.92	1.42	32	38.9	5.58	724	115	6.3	0
1	48	24.2	138	89	0	0	1	3	4.6	247	23	25	2.5	21	1.62	0.33	144	78	299	101.465	0.95	19	8.38	2.39	0.77	6.64	3.9	8.5	4.75	1.69	35	467.7	9.54	984	384	2.56	0
1	36	24.7	103	77	0	0	3	3	5.9	212	93	70	1.5	13	1.4	0.21	142	75	352	112.183	1.05	21.9	7.4	2.81	1.01	5.43	3.91	9.78	5.79	1.51	48	145.7	3.74	816	1000	0.82	0
1	72	30.1	138	87	1	0	4	2	4.6	117	11	26	4.2	100	1.16	0.26	72	227	214	23.94	2.63	24.3	7.42	2.09	1.53	6.12	3.73	10.86	3.06	7.93	44	978.5	4.82	175	95	1.84	0
1	49	28.7	124	82	0	0	3	3	15.5	159	19	17	61.4	87	1.67	0.38	124	82	311	96.354	1.25	15.9	7.89	1.33	2	5.89	3.46	11.6	2.77	2.38	29	53.7	8.2	364	448	0.81	0
2	76	24.6	140	75	1	0	0	0	3.3	175	20	28	0	50	1.33	0.27	103	60	265	85.293	1.23	23.4	7.12	1.43	1.9	5.05	3.93	11.83	5.41	4.02	22	18	1.39	249	124	2.01	0
1	67	25.7	141	76	1	0	3	1	5.2	194	15	30	0	46	1.54	0.34	131	58	362	100.285	0.98	22.2	8.14	1.74	1.82	6.21	3.93	10.55	3.56	1.71	39	85.9	3.53	524	248	2.11	0
1	35	28.6	134	91	0	0	1	3	14.3	155	19	15	0	7	1.47	0.29	166	76	479	112.361	1.19	26.2	10.09	2.89	1.69	8.33	4.55	10.41	3.26	1.63	32	31.3	8.37	604	388	1.56	0
2	67	30.2	140	80	0	0	0	1	6.8	206	16	24	0	80	1.79	0.37	124	63	306	88.012	0.92	22.8	7.5	4.29	1.09	5.5	3.79	7.99	4.6	1.62	31	495.4	5.88	1242	319	3.89	0
1	42	29	125	70	0	0	1	2	10.9	143	20	30	0	11	1.64	0.37	164	76	317	106.969	1	32.1	7.16	4.48	1.36	4.68	4.76	13.21	3.12	2.67	36	280.8	4.59	428	264	1.62	0
1	29	24.4	124	72	0	0	0	0	5.6	298	107	98	2.2	36	1.91	0.42	144	102	370	85.171	1.22	24.6	5.99	2.52	0.94	4	4.04	11.09	4.02	2.37	48	162.9	5.1	414	336	1.23	0
2	69	27	148	93	0	0	4	3	9	355	11	20	12.7	68	1.09	0.39	112	46	347	97.78	1.05	21.3	8.97	1.78	2.53	6.37	3.79	15.23	5.33	1.69	32	2.5	9.86	827	1095	0.76	0
1	42	27	145	80	1	0	4	3	11.6	380	8	16	1.6	53	1.44	0.31	125	98	255	81.59	0.99	20.3	4.58	0.84	0.81	2.91	4.02	12.63	3.21	3.62	39	96.6	11.27	1344	828	1.62	0
1	71	25.4	121	73	0	0	1	2	4.4	82	18	23	1.9	108	1.52	0.37	113	95	236	69.102	1.53	15.2	7.7	1.52	1.17	6.43	3.45	7.63	12.97	1.85	54	2.4	3.94	484	372	1.3	0
1	44	30.1	113	74	0	0	0	3	7.1	218	23	23	1	16	1.4	0.38	156	113	329	67.726	1.18	19.3	5.57	5.18	0.78	2.91	4.12	15.57	8.11	1.16	50	127.6	3.65	804	788	1.02	0
1	28	23.7	131	85	0	0	2	2	12.5	238	9	12	0	20	1.79	0.43	146	70	332	122.081	1.03	33.7	6.21	2.58	1.55	4.4	3.78	8.9	1.24	1.06	31	10.2	2.44	973	576	1.69	0
1	57	24.5	132	93	1	0	0	3	7.3	242	13	13	0.9	31	1.47	0.33	157	71	244	99.002	0.96	25.1	9.17	2.5	1.41	7.45	4.11	9.95	2.64	1.31	29	11.2	6.79	743	1000	0.74	0
2	26	23	116	70	0	0	0	0	6.1	334	12	18	0.7	13	1.22	0.31	130	52	220	127.028	0.7	37	5.58	0.75	1.45	4.08	6.2	11.27	1.42	0.93	20	2.1	1.4	915	318	2.88	0
1	53	19	133	95	1	0	4	3	4.1	218	18	25	1.2	40	1.3	0.32	131	80	332	96.524	1.32	26.3	6.66	2.44	1.34	5.11	4.22	13.03	4.04	2.29	36	127.1	4.07	579	155	3.74	0
1	55	24.8	125	66	1	0	4	1	5.4	235	23	27	6.2	61	1.3	0.53	114	74	377	98.71	1.03	27.7	4.53	3.39	0.7	2.7	4.55	12.34	1.49	1.53	37	25.6	3.38	832	376	2.21	0
2	50	25.7			0	0	0	3	6.9	289	14	19	1	40	1.02	0.36	98	50	317	108.714	0.55	26.3	4.13	3.51	0.98	2.33	4.44	9.03	6.2	1.36	43	2.4	1.07	1161	625	1.86	0
1	34	32	138	101	1	0	1	2	8	255	10	13	9.9	30	1.5	0.39	159	89	331	96.966	0.97	17	9.17	2.56	1.07	7.37	5.43	13.13	5.78	2.26	48	208.2	9.06	692	540	1.28	0
1	47	23.9	129	92	1	0	1	1	7.1	234	12	19	1.4	33	1.2	0.35	135	88	462	89.721	0.8	19.9	7.99	1.98	1.35	6.63	4.68	10.54	1.05	2.2	32	38.9	3.4	1668	1200	1.39	0
1	45	24.9	123	67	1	0	2	0	5.3	164	30	32	0.7	13	1.03	0.27	124	55	240	119.628	1.11	24.07	3.57	1.41	1.37	2.14	4.27	10.49	1.31	3.91	30	55.8	5.9	668	308	2.17	0
1	31	21.3	135	66	0	0	2	3	13.6	219	34	19	0	22	1.15	0.26	166	58	303	129.141	1.18	27.2	7.11	2.25	1.95	5.16	4.46	10.61	2.14	1.09	22	2.1	4.47	648	624	1.04	0
1	69	29	184	91	1	0	1	2	6.5	241	17	30	8.1	35	0.95	0.22	124	84	256	81.321	1.16	18.1	7.27	0.81	1.83	5.43	5.68	10.26	3.11	2	25	131.9	5.82	532	332	1.6	0
2	27	17.9	103	80	0	0	0	0	7.8	258	10	13	0	30	0.86	0.19	117	53	376	125.35	0.85	19.5	6.52	1.71	1.7	4.76	4.37	16.74	9.63	1.08	22	151.1	2.01	1956	1844	1.06	0
1	59	24.2	114	81	0	1	4	3	6.9	234	11	14	0.42	27	1.25	0.33	132	82	494	89.818	0.82	37.3	5.74	2.67	1.23	3.94	5.08	10.72	3.66	1.54	19	2.1	2.12	1019	792	1.3	0
1	45	23.3	152	97	1	0	0	0	5.2	96	11	10	3.7	7.4	1.25	0.38	143	75	366	105.31	1.05	33.1	3.17	1.86	1.12	1.68	4.54	11.74	3.4	1.02	30	17.4	5.81	921	608	1.51	0
1	51	24.8	120	86	1	0	2	3	6.6	155	12	15	4	33	1.32	0.34	133	94	497	80.549	1.26	25.2	5.08	4.58	0.9	2.43	4.49	9.55	0.55			34.1	6.24	520	356	1.46	0
2	34	27.5	146	109	1	0	0	1	7.5	254	9	11	0.9	36	1.06	0.25	106	70	407	97.701	0.52	23	7.25	1.67	1.42	5.71	3.71	10.22	2.23	1.51	27	40.3	1.87	1368	664	2.06	0
1	51	23.1	132	72	0	0	2	3	5.9	246	11	16	0.9	23	1.17	0.29	133	85	370	90.971	0.82	28.3	7.22	1.04	1.94	5.26	6.45	12.27	1.92	1.24	24	15.1	3.57	444	424	1.05	0
1	43	20.5	135	74	0	0	1	0	9.3	296	69	63	8.7	22	1.07	0.34	154	88	291	92.278	1.31	15.7	7.64	2.31	1.35	5.89	4.15	12.46	11.42	14.86	39	15.7	5.92	308	104	2.96	0
1	60	22.4	120	80	0	0	0	0	8.2	155	11	17	0	7	1.22	0.38	162	81	342	90.522	1.23	35.1	7.45	1.62	1.63	5.49	5.03	10.84	3.53	2.11	31	139.6	1.11	696	1180	0.59	0
1	63	22	144	109	1	0	0	1	5.3	177	12	17	5	5	0.94	0.27	145	77	304	91.804	0.95	28.9	4.71	2.39	1.11	2.91	2.78	10.18	3.24	1.66	45	18	7.89	188	104	1.81	0
1	54	21	137	95	1	0	1	3	6.8	238	13	20	1.2	30	1.23	0.45	143	61	299	107.62	0.88	20.8	8.48	1.64	1.19	7.25	5.22	10.72	2.13	1.98	33	96.5	3.375	612	476	1.29	0
1	59	24.1	138	82	1	0	3	3	12.3	221	9	9	0	36	1.23	0.32	141	59	236	105.339	1.32	23.3	11.5	1.81	3.29	7.82	4.21	12.18	2.32	1.58	37	9.8	4.5	652	628	1.04	0
2	36	23.9	133	95	1	0	0	1	7	193	11	12	1	64	1.98	0.55	134	33	318	137.52	0.82	26.5	7	4.89	1.34	5	6.11	9.09	3.4			49.7	10.2	864	538	1.61	0
1	59	24.2	128	79	0	0	3	3	10.5	143	76	40	7.7	36	1.42	0.36	136	92	375	78.153	1.33	25.8	9.13	3.12	1.77	6.89	6.2	11.86	8.08	2.65	36	36.9	6.24	1112	480	2.32	0
1	53	30.9	189	159	1	0	1	2	10.6	297	9	35	14.5	91	2.59	0.69	141	119	300	59.722	1.03	22.1	10.45	2.49	1.7	8.18	2.81	9.46	5.87	2.2	52	18.2	19.5	556	484	1.15	0
1	43	26.8	130	84	0	0	1	2	9.3	394	12	20	47.9	130	1.65	0.54	109	96	459	83.064	0.96	15.7	8.06	2.03	0.94	6.76	2.87	10.29	2.42	2.4	33	555.9	8.67	752	527	1.43	0
2	44	20.8	135	96	1	1	3	2	6.1	248	13	14	17.1	108	1.86	0.5	96	89	235	68.124	1.19	24.2	7.62	5.33	0.85	4.69	3.66	8.25	5.72	4.42	34	57.7	8.59	468	344	1.36	0
2	52	20.3	121	87	0	0	0	0	7.9	356	14	18	1.6	12	1.37	0.35	131	60	146	100.956	0.55	41.2	3.8	0.87	2.31	1.31	4.45	9.79	4.73	0.82	38	31.4	0.68	568	544	1.04	0
2	58	24.7	136	84	1	0	3	3	9.2	183	27	17	0	5	1.31	0.26	125	53	330	100.821	1.17	21.9	8	1.61	3.72	4.22	3.29	12.13	1.89	0.88	28	50.9	1.3	1276	568	2.25	0
1	45	31.1	132	84	1	0	4	3	7.5	421	34	17	19.2	108	1.81	0.4	118	164	572	42.87	1.55	23.9	5.53	4.91	0.72	2.26	2.79	14.24	3.56			145.2	12.26	296	464	0.64	0
1	72	27.1	153	80	1	0	1	2	4.7	208	8	13	8.8	64	1.51	0.3	148	90	311	73.253	1.55	29.7	6.03	1.75	1.12	4.46	4.36	12.58	5.08	3.17	46	309.6	6.14	300	640	0.47	0
1	52	21.3	134	91	1	0	4	3	5.5	267	13	24	13.8	37	1.25	0.18	114	77	243	99.179	1	14.4	6.92	1.04	1.08	5.47	2.9	12.09	2.01	1.8	41	13.6	6.8	288	192	1.5	0
1	28	21.7	121	76	0	0	0	0	9.6	267	35	30	0	9	1.41	0.24	144	71	500	121.371	0.92	26.8	5.88	2.02	1.58	3.86	4.71	14.64	2.34	1.16	30	14.7	8.25	1200	1236	0.97	0
2	47	25	91	48	0	0	0	0	6.7	193	15	19	0.9	33	1.19	0.42	112	55	304	107.601	0.85	27.3	4.79	2.39	1.1	3.11	4.33	11.62	1.73	1.23	39	98.6	1.89	1380	708	1.95	0
2	16	24.3	114	76	0	0	2	1	5.7	344	8	15	0.01	35	1.25	0.28	133	59	287	137.52	0.9	21.4	7.66	2.48	1.01	5.84	0	0	0	1.09	55	306.5	6.58				0
2	46	30.9	145	89	1	0	4	3	5.7	305	19	20	0.9	67	1.96	0.37	140	77	415	80.593	1.42	26.4	9.79	3.4	1.28	7.28	3.01	10.64	5.97	3.34	42	731.2	4.28	993	897	1.11	0
2	28	24.5	112	78	0	0	0	1	8.1	303	10	16	0.01	9.9	1.08	0.15	118	50	244	126.882	0.82	21.1	7.13	1.57	1.22	5.72	4.56	12.35	2.9	1.84	32	160.6	7.8	388	452	0.86	0
1	73	31.3	143	87	0	1	3	3	6.7	265	12	36	1.7	13	1.5	0.31	128	85	594	77.945	1.28	23.7	5.72	2.51	1.08	3.75	4.07	10.49	4.73	3.6	58	1500	11.26	264	218	1.21	0
1	36	23.1	132	78	0	0	0	3	7.7	218	128	82	1.7	50	1.62	0.19	150	52	300	130.407	0.81	23.7	6.41	3.96	1.51	3.5	3.82	10.3	8.15	0.63	26	344.3	4.42	1524	908	1.68	0
2	41	26.2	130	85	1	0	3	3	4.8	284	15	12	0	50	1.68	0.23	94	53	239	113.61	0.73	28	4.57	2.63	1.07	2.89	3.29	9.66	3.3	0.49	20	2.2	0.26	1276	1008	1.27	0
2	61	27.9	113	78	1	0	4	3	6.9	302	29	23	0	57	1.68	0.38	120	92.2	328	57.93	1.19	21.9	5.87	2.28			2.84	10.96	0.74	3.59	56	919.2	8.3	644	648	0.99	0
1	52	29.4	162	114	1	0	2	3	5.2	239	24	28	0	27	1.74	0.29	147	80	525	97.204	1.03	28.2	6.04	3.67	1.06	3.32	4.13	12.14	3.65	1.4	35	98.3	0.57	528	464	1.14	0
1	22	28.7	140	70	0	0	1	0	10.6	286	56	28	0.04	25	1.26	0.18	151	75	393	123.776	1.19	19.8	7.87	2.6	1.91	5.49	4.49	18.26	2.79	1.27	42	66.6	7.25	868	1228	0.71	0
1	43	24.7	127	81	0	1	1	0	13.7	160	16	16	0	1	1.35	0.25	141	66	384	112.561	1.11	20	9.28	2.49	1.56	7.45	3.69	8.49	1.55	0.74	35	14.9	7.98	396	612	0.65	0
1	50	26.8	149	104	1	0	3	3	5.2	225	16	13	0	21	1.41	0.27	126	72	387	103.396	0.86	22.7	7.13	1.74	1.13	5.92	4.33	10.24	5.82	0.76	32	163.4	9.45	476	473	1.01	0
2	45	24.5	121	70	0	0	0	0	4.9	336	15	23	0	27	1.47	0.34	134	57	246	107.849	0.65	27.2	11.29	1.26	2.44	8.75	4.09	9.54	5.28	0.88	35	795.5	6.21	1064	255	4.17	0
2	48	23.4	123	76	0	0	0	2	4.7	247	12	19	3.4	80	1.61	0.28	91	47	289	112.519	0.86	22.9	4.4	3.82	1.02	1.81	3.58	10.5	5.89	2.81	28	9.5	5.89	244	212	1.15	0
2	51	24.7	132	78	0	0	4	2	4.1	315	14	25	0	100	1.41	0.23	104	59	217	102.231	1.07	21.6	7.31	3.14	1.38	4.86	3.19	8.45	13.2	2.06	38	125.4	3.08	184	276	0.67	0
1	50	28.7	130	85	1	0	3	3	10.3	274	24	15	2.8	87	1.56	0.3	110	77	411	100.582	1.89	20.3	14.47	2.97	1.48	11.84	3.19	11.66	3.2	2.8	50	2.5	13.39	816	624	1.31	0
2	41	19.5	125	75	1	0	2	2	7	204	10	17	5	17	1.73	0.34	116	59	279	109.671	0.85	15.5	8.38	3.94	1.29	5.42	3.13	10.82	4.31	1.41	39	169	5.85	1024	796	1.29	0
1	61	25.6	120	75	0	0	3	3	9.1	247	21	37	1.3	57	1.51	0.4	152	64	547	100.45	0.88	21.2	7.49	1.94	0.91	5.82	3.62	9.68	1.39	1.74	32	2	2.65	1348	712	1.89	0
1	61	30.7	126	76	0	1	0	0	7.4	246	18	21	1.7	46	1.58	0.5	146	79	471	92.126	1.12	25.7	9.08	2.06	1.44	7.15	6.07	11.5	2.22	2.31	42	133.5	6.705	741	311	2.38	0
1	60	34.3	160	90	1	0	3	3	5	204	23	28	2.9	64	1.85	0.55	161	85	301	85.398	1	30.4	9.33	2.94	1.44	7.32	4.31	10.48	5.7	2.27	44	213.4	3.26	701	327	2.14	0
2	54	30.9	125	85	1	0	4	2	7.3	296	11	15	1.6	57	1.32	0.36	119	67	304	89.512	1.2	20.2	7.23	7.31	0.72	3.48	3.78	14.22	4.27	3.63	36	1500	5.98	1124	556	2.02	0
2	45	30	143	105	1	0	2	2	8.8	332	48	49	1.7	50	1.49	0.37	137	51	292	111.869	0.64	27.5	8.47	2.61	1.31	6.97	3.93	9.51	7.88	1.17	22	56.5	3.84	244	184	1.33	0
2	33	28.8	120	75	0	0	0	0	0	0	22	20	1.3	24	1.28	0.35	139.5	61	226	96.133	1.09	26.6	13.19	2.2	2.78	10.13	4.03	11.65	3.32			65.1	2.88	1256	504	2.49	0
2	73	29	135	66	1	0	2	3	7.1	294	11	19	1.7	46	1.34	0.44	123	84	217	59.592	1.49	27.8	5.28	1.89	1.43	3.21	4.84	10.84	5.07	3.79	50	504.7	5.2	936	660	1.42	0
1	33	27	131	75	0	0	3	2	7.9	267	8	14	4.2	57	1.2	0.42	151	87	247	100.37	1.03	17.5	10.57	3.96	0.81	8.53	3.76	12.55	4.65	1.48	44	53.4	5	712	412	1.73	0
1	33	28.8			0	0	1	3	6.5	343	14	29	0.8	30	1.52	0.43	151	65	410	121.513	0.94	26.2	10.53	1.41	1.96	8.55	5.25	13.6	8.88	1.87	38	62.3	5.34	1909	1238	2.1	0
1	45	24.2	136	88	1	0	0	3	5.6	238	14	21	2.1	53	1.62	0.44	150	73	341	106.487	0.87	19.8	7.71	2.19	1.15	6.36	4.12	9.13	19.54	1.12	37	19.2	8.03	496	232	2.14	0
1	14	27.5	140	110	1	0	3	3	7.3	394	37	32	0.7	1	1.3	0.26	149	47.8	384	130.073	0.86	26.4	7.12	1.42	1.07	5.92	4.87	12.13	5.31	1.75	35	20.3	9.18	1023	831	1.23	0
2	25	20.3	121	87	0	0	0	3	7.4	279	9	12	0.4	8	0.98	0.3	120	42	215	137.235	0.82	31.9	4.87	0.66	1.41	3.17	5.02	12.24	2.13			15.7	0.53	228	192	1.19	0
1	53	20.8	150	95	1	1	4	3	6.4	327	25	26	1	41	1.18	0.3	101	280	358	21.225	3.11	36.1	5.45	2.51	1.39	3.31	0	0	0	8.43	49	2.3	4.74	600	256	2.34	0
2	32	28.1	105	68	0	0	0	3	6.9	228	26	25	1.2	53	1.31	0.35	111	52	308	121.785	0.91	21.6	6.63	1.92	1.39	5.15	5.13	12.03	1.74	1.23	28	62.3	3.92	476	464	1.03	0
1	36	28.7	120	80	0	0	1	3	11.9	259	34	13	5	64	1.66	0.43	140	68	269	116.793	1.12	25.6	8.06	3.66	1.75	6.23	3.78	11.39	2.97	0.64	35	14.3	5.78	1074	689	1.56	0
1	68	24.8	147	88	1	0	4	3	7.1	250	13	20	2.8	11	1.21	0.39	137	91	470	74.341	1.52	26.3	5.17	1.42	1.28	3.76	4.6	9.65	11.89	3.62	37	2.4	6.86	492	392	1.26	0
1	61	21.9	132	84	0	0	4	2	4.9	178	13	25	1	100	1.6	0.43	126	58	296	104.602	1.08	16.1	7.05	5.26	0.67	4.46	3.62	8.59	2.66	3.1	35	4.3	6.63	648	532	1.22	0
1	66	27	139	99	1	0	2	3	5.8	180	0	0	0	0	0	0	131	71	361	91.369	1.06	27.4	6.52	2.55			0	0	0	1.75	32	1500	1.92	186	305	0.61	0
1	41	28.1	135	80	1	0	3	3	11.9	169	14	14	5	8	1.1	0.26	136	78	320	106.579	1.2	22.7	9.71	1.77	2.56	7.1	4.05	12.35	2.63	1.68	27	22.2	4.99	1161	408	2.85	0
2	42	25.4	124	88	0	0	1	0	8.8	213	13	18	1	30	1.38	0.35	130	48	322	116.553	0.76	25.2	6.47	2.46	1.39	4.52	4.24	9.89	2.31	0.92	27	134.1	2.03	1596	884	1.81	0
1	38	26	140	80	1	0	1	3	7.7	331	9	12	5	46	1.47	0.35	133	78	279	108.849	0.83	18.7	9.56	1.66	1.02	8.37	4.62	10.87	3.87	2.28	39	241.5	1.87	904	424	2.13	0
2	51	17.6	158	84	1	0	3	3	0	0	12	22	1.4	20	1.02	0.42	2.37	65	287	94.83	0.77	26.3	8.01	1.51	1.87	6.12	3.81	12.28	2.73	1.45	39	11.6	7.02	256	216	1.19	0
1	81	25.4	130	80	0	0	4	3	4.9	198	20	20	8.3	80	1.32	0.33	109	162.3	319	33.71	2.57	20.2	7.22	0.91	2.46	4.7	0	0	0	3.87	67	2.4	7.02	452	148	3.05	0
1	53	17.3	132	80	0	0	0	0	9.9	274	23	23	1	30	1.58	0.44	147	75	370	99.56	1.14	22.9	7.25	3.53	1.42	5.63	4.77	8.68	4.8			25	10.55	1091	640	1.7	0
1	36	25.6	123	85	1	0	0	0	17.5	276	30	17	5	16	1.35	0.29	145	67	324	117.506	0.83	36.3	4.33	1.69	1.76	2.23	4.25	14.69	0.74	1.07	32	2.1	1.73	1044	736	1.42	0
1	33	25.8	143	97	1	1	2	3	6.6	228	12	16	0.9	8	1.48	0.38	161	76	400	114.75	0.75	25.2	9.82	1.67	1.28	8.02	5.07	12.11	3.52	1.93	36	32.8	3.62				0
2	27	19.5	104	70	0	0	0	0	5.5	301	29	20	0	43	1.25	0.3	104	38	165	139.85	0.65	19.4	6.53	0.98	2.46	3.94	3.68	9.24	5.17	0.83	29	137.3	4.55	1084	644	1.68	0
1	54	20.5	129	75	0	0	3	2	6.6	203	15	14	3	9	1.14	0.31	137	79	389	96.77	1.13	26.7	6.63	2.17	2.22	3.55	4.98	11.23	7.45	2.28	27	21.6	3.61	584	516	1.13	0
2	44	32.5	126	86	0	0	2	3	9.3	245	14	18	1.6	56	1.8	0.31	126	52	342	111.94	0.72	28.5	9.4	10.88	1.38	3.14	4.63	11.64	3.52	1.47	28	9.9	6.51	1344	876	1.53	0
2	49	20.8	120	65	0	0	3	1	8	242	16	14	0	14	0.9	0.1	116	44	313	114.183	0.89	23.4	5.87	1.36	2.26	3.52	2.18	7.13	1.39	1.06	28	106.7	1.728	608	492	1.24	0
2	47	25.4	125	72	0	0	4	3	6.9	302	18	19	1.1	33	1.43	0.22	119	70	368	89.174	0.89	29.8	5.61	1.65	1.2	3.99	5.11	9.13	4.27	1.28	32	30.9	4.99	252	340	0.74	0
2	37	25.4	130	85	0	0	1	3	7.6	212	22	21	2.53	66	1.8	0.26	114	52	158	117.582	0.75	30.5	5.77	1.09	2	3.71	3.69	11.46	1.44	1.04	42	1	6.002	444	624	0.71	0
1	40	23.4	130	75	0	0	4	3	4.8	204	16	18	1.2	57	1.38	0.28	126	61	351	118.742	1.14	17.8	6.09	3.56	0.96	4.44	3.49	7.98	1.55	1.69	43	18.5	4.99	980	344	2.85	0
1	29	22.5	137	86	0	0	0	0	6.8	235	24	19	3.2	10	1.63	0.19	146	68	455	122.679	0.8	30	6.01	2.24	1.28	4.62	4.95	11.03	2.48	1.34	27	6.1	2.52	904	756	1.2	0
1	46	24.2	139	92	1	0	4	3	5.9	307	27	17	0	11	1.41	0.26	136	68	473	108.87	0.81	35.6	5.33	1.38	1.46	3.6	4.6	10.11	15.96	0.92	27	46.3	2.27	420	604	0.7	0
2	60	24.2	121	83	0	0	2	3	3.2	161	19	24	1.2	44	1.26	0.21	104	52	310	100.04	0.93	26.8	4.8	1.52	1.82	2.83	3.86	10.61	5.37	1.32	39	6.1	3.34	124	104	1.19	0
2	68	21.2	136	81	0	0	4	3	6.8	274	10	22	2.2	58	1.14	0.23	96	109	261	45.045	1.66	21.4	7.82	1.87	1.07	6.35	3.59	10.74	3.36	5.11	49	121.3	5.4	1144	708	1.62	0
1	31	21.4			0	0	0	0	9.4	217	11	16	0	3.3	1.37	0.15	169	72	345	118.159	0.87	41.7	5.1	2.75	1.13	3.37	5.36	11.03	1.65	1.08	19	6.5	1.87	580	664	0.87	0
1	55	19.1			0	0	3	3	6.2	171	13	18	0	1	1.24	0.29	164	56	447	110.69	0.65	25.5	8.3	3.67	1.24	5.87	4.81	9.56	5.03	1.01	34	24.3	1.95	832	380	2.19	0
1	27	27.3	106	66	0	0	2	0	13.3	284	25	19	0.9	8.9	1.51	0.17	153	64	328	127.554	1.02	33.1	6.75	1.3	3.2	2.96	4.72	12.22	1.54	0.63	20	2.3	2.98	1807	839	2.15	0
1	23	22.8	131	89	0	0	3	3	5.8	195	7	13	5.6	44	1.85	0.3	136	76	369	122.243	1.01	23.5	8.2	2.31	0.98	6.49	4.43	13.01	5.93	1.67	34	37.7	12.5	412	480	0.86	0
2	54	27.1	135	75	0	0	3	0	5.6	162	22	20	0	64	1.48	0.42	117	70	414	84.895	0.91	33	5.19	4.74	0.98	2.64	4.05	10.39	1.92	1.16	34	17.3	1.71	380	332	1.14	0
2	55	27.6	154	98	1	0	3	3	7.4	282	7	20	1.5	57	1.6	0.28	124	68	311	87.308	0.99	22.7	6.8	5.73	1.12	3.32	3.55	9.4	6.31	1.48	37	90.1	4.388	168	272	0.62	0
1	50	27.3	150	111	1	0	3	3	6.6	177	15	15	1.1	13	1.29	0.35	139	82	447	95.68	1.05	28.4	5.62	2.75	0.94	4.14	3.99	11.05	4.38	1.61	48	80.4	3.75	1394	315	4.43	0
2	60	22.7	110	70	0	0	4	3	3.6	214	10	20	1	130	1.37	0.33	103	68	340	84.294	1.34	22.4	8.29	2.33	1.29	6.74	3.34	11.9	6.28	3.72	48	304.2	2.37	540	267	2.02	0
1	44	22	133	95	1	0	2	3	9.1	182	30	21	0	8	1.06	0.22	138	82	414	99.799	1.14	16.7	6.35	2.86	2.02	3.66	3.28	11.55	2.68	1.01	28	484.6	8.7	912	372	2.45	0
